# Supplementary material for: Evaluation of epigenetic methylation biomarkers for the detection of colorectal cancer using droplet digital PCR
Source: Sci Rep. 2023 Jun 1;13:8883. doi: 10.1038/s41598-023-35631-5 (PMC10235040; doi:10.1038/s41598-023-35631-5)
Supplement: Supplementary file 3 — Supplementary Information 3. [file 41598_2023_35631_MOESM3_ESM.xlsx]

## Sheet: Contents Information sheet
Sheet	Sheet Title	Description
1	Contents Information Sheet	Overview sheet outlining the statistical analysis performed and the results presented on the othe sheets
2	Tumour_MI_CMI	Raw Methylation Index (MI) and Cumulative Methylation Index (CMI) of Tumour tissue	Presentation of raw data
3	NAT_MI_CMI	Raw MI and CMI of Normal adjacent tissue (NAT)	Presentation of raw data
4	WSR-test CRC vs NAT	Wilcoxon Signed Rank test analysis of MI and CMI using paired Tumour and NAT	Analysis of the significance of association between MI/CMI values and the oncological tissue status using WSR test
5	MWU-test CRC vs NAT	Mann-Whitney U analysis of MI and CMI	Analysis of the significance of association between MI/CMI values and the oncological tissue status using MWU test
6	NAT_Age	Krushkal-Wallis H test comparing NAT and Age for all MI and CMI values	Analysis of the significance of association between MI/CMI values and Age for NAT
7	NAT_Gender	Krushkal-Wallis H test comparing NAT and Gender for all MI and CMI values	Analysis of the significance of association between MI/CMI values and Gender for NAT
8	NAT_Smoking	Krushkal-Wallis H test comparing NAT and Smoking status for all MI and CMI values	Analysis of the significance of association between MI/CMI values and Smoking status for NAT
9	NAT_CCI	Krushkal-Wallis H test comparing NAT and CCI value for all MI and CMI values	Analysis of the significance of association between MI/CMI values and CCI values for NAT
10	NAT_Immunosuppression	Krushkal-Wallis H test comparing NAT and Immunosuppression status for all MI and CMI values	Analysis of the significance of association between MI/CMI values and Immunosuppression status for NAT
11	NAT_Metastatic	Krushkal-Wallis H test comparing NAT and Metastatic disease status for all MI and CMI values	Analysis of the significance of association between MI/CMI values and Metastatic disease status for NAT
12	CRC_Age	Krushkal-Wallis H test comparing Tumour tissue and Age for all MI and CMI values	Analysis of the significance of association between MI/CMI values and Age for Tumour tissue
13	CRC_Gender	Krushkal-Wallis H test comparing Tumour tissue and Gender for all MI and CMI values	Analysis of the significance of association between MI/CMI values and Gender for Tumour tissue
14	CRC_Smoking	Krushkal-Wallis H test comparing Tumour tissue and Smoking status for all MI and CMI values	Analysis of the significance of association between MI/CMI values and Smoking status for Tumour tissue
15	CRC_CCI	Krushkal-Wallis H test comparing Tumour tissue and CCI value for all MI and CMI values	Analysis of the significance of association between MI/CMI values and CCI values for Tumour tissue
16	CRC_Immunosuppression	Krushkal-Wallis H test comparing Tumour tissue and Immunosuppression status for all MI and CMI values	Analysis of the significance of association between MI/CMI values and Immunosuppression status for Tumour tissue
17	CRC_Tumour_Size	Krushkal-Wallis H test comparing Tumour tissue and Tumour size for all MI and CMI values	Analysis of the significance of association between MI/CMI values and Tumour size for Tumour tissue
18	CRC_T_Stage	Krushkal-Wallis H test comparing Tumour tissue and T-stage for all MI and CMI values	Analysis of the significance of association between MI/CMI values and T-stage for Tumour tissue
19	CRC_N_Stage	Krushkal-Wallis H test comparing Tumour tissue and N-stage for all MI and CMI values	Analysis of the significance of association between MI/CMI values and N-stage for Tumour tissue
20	CRC_Metastatic	Krushkal-Wallis H test comparing Tumour tissue and Metastatic disease for all MI and CMI values	Analysis of the significance of association between MI/CMI values and Metastatic disease status for Tumour tissue

## Sheet: Tumour_MI_CMI
Sample	BCAT1	SEPT9	NEW	OLD	IRF4	NPY	GATA5	SDC2	WIF1	HIC1	ITGA4	VAR00001	VAR00002	VAR00003	VAR00004	VAR00005	VAR00006	VAR00007	VAR00008	VAR00009	VAR00010	VAR00011	VAR00012	VAR00013	VAR00014	VAR00015	VAR00016	VAR00017	VAR00018	VAR00019	VAR00020	VAR00021	VAR00022	VAR00023	VAR00024	VAR00025	VAR00026	VAR00027	VAR00028	VAR00029	VAR00030	VAR00031	VAR00032	VAR00033	VAR00034	VAR00035	VAR00036	VAR00037	VAR00038
1T	0.745055	1.25984	0.383417	1.8	4.11864	2.72642	2.64151	0.672727	0.679389	0	4.2	2.38831	3.8049	6.12354	4.73131	4.64641	2.67762	2.68429	2.0049	6.2049	5.24712	3.85489	3.76998	1.8012	1.80786	1.12847	5.32847	6.6637	5.27147	5.18656	3.21778	3.22444	2.54505	6.74505	7.59011	7.50521	5.53643	5.54309	4.8637	9.0637	6.11298	4.1442	4.15086	3.47147	7.67147	4.05929	4.06595	3.38656	7.58656
3T	6.3209	0.581662	0	0	1.42557	1.78177	2.85714	0	0	0	3.05643	6.90256	6.90256	8.32813	8.68433	9.7597	6.90256	6.90256	6.90256	9.95898	7.74647	8.10266	9.17804	6.3209	6.3209	6.3209	9.37732	7.74647	8.10266	9.17804	6.3209	6.3209	6.3209	9.37732	9.52824	10.6036	7.74647	7.74647	7.74647	10.8029	10.9598	8.10266	8.10266	8.10266	11.1591	9.17804	9.17804	9.17804	12.2345
6T	37.5276	17.9819	20.2667	41.5816	40.1786	31.4088	35.5783	47.7337	19.5833	0	52.5	75.7761	97.0911	95.688	86.9182	91.0878	103.243	75.0928	55.5095	108.009	97.9728	89.203	93.3726	105.528	77.3776	57.7943	110.294	119.288	110.518	114.688	126.843	98.6926	79.1092	131.609	109.115	113.284	125.44	97.2895	77.7062	130.206	104.515	116.67	88.5197	68.9364	121.436	120.84	92.6893	73.1059	125.606
10T	87.5	75.8621	45.8924	60.1208	46.3415	18.6275	19.6243	16.9436	3.47181	0	31.0345	209.254	223.483	209.704	181.99	182.986	180.306	166.834	163.362	194.397	179.734	152.02	153.017	150.336	136.864	133.392	164.427	193.962	166.248	167.245	164.564	151.093	147.621	178.655	152.469	153.466	150.785	137.313	133.841	164.876	125.752	123.071	109.599	106.127	137.162	124.068	110.596	107.124	138.159
11T	42.3208	26.6736	42.0388	58.092	29.0654	34.4231	28.4679	28.2341	34.5781	0	34.0152	111.033	127.086	98.0599	103.418	97.4624	97.2285	103.573	68.9945	103.01	113.425	118.783	112.828	112.594	118.938	84.3597	118.375	129.478	134.836	128.881	128.647	134.991	100.413	134.428	105.809	99.8541	99.6203	105.964	71.3862	105.401	105.212	104.978	111.322	76.7439	110.759	99.0228	105.367	70.7887	104.804
13T	22.349	20.9924	21.5152	24.0909	16.4964	14.5802	16.8939	25.5	17.3881	0.102326	17.4286	64.8565	67.4323	59.8377	57.9215	60.2353	68.8414	60.7294	43.4437	60.7699	60.3605	58.4443	60.7581	69.3641	61.2522	43.9665	61.2927	62.9363	61.0201	63.3338	71.9399	63.828	46.5422	63.8685	53.4255	55.7393	64.3453	56.2334	38.9477	56.2739	53.8231	62.4291	54.3172	37.0315	54.3577	64.7429	56.631	39.3453	56.6715
15T	82.8221	68.2432	69.7368	92.8105	58.0982	58.1437	57.7576	79.8817	67.9487	61.358	70.5882	220.802	243.876	209.163	209.209	208.823	230.947	219.014	212.423	221.654	210.657	210.703	210.317	232.441	220.508	213.917	223.147	233.731	233.776	233.39	255.514	243.581	236.991	246.221	199.064	198.678	220.802	208.869	202.278	211.508	198.723	220.847	208.915	202.324	211.554	220.461	208.528	201.938	211.168
16T	5.58416	13.24	0	0.368071	10.0219	18.2397	3.85428	0.699557	0.165318	0	11.4912	18.8242	19.1923	28.8461	37.0639	22.6785	19.5238	18.9895	18.8242	30.3154	15.606	23.8238	9.43844	6.28371	5.74948	5.58416	17.0754	15.9741	24.1919	9.80651	6.65179	6.11755	5.95223	17.4435	33.8457	19.4603	16.3056	15.7714	15.606	27.0973	27.6781	24.5234	23.9891	23.8238	35.315	10.138	9.60375	9.43844	20.9297
17T	23.5897	30.3093	4.10215	6.95	11.623	12.1827	6.78571	1.67143	7.05	0.0347264	2.08614	58.0012	60.849	65.5221	66.0818	60.6847	55.5705	60.949	53.9337	55.9852	39.3149	39.8746	34.4776	29.3633	34.7419	27.7266	29.778	42.1628	42.7225	37.3255	32.2112	37.5897	30.5745	32.6259	47.3955	41.9985	36.8842	42.2628	35.2475	37.2989	42.5582	37.4439	42.8225	35.8072	37.8586	32.0469	37.4255	30.4102	32.4616
18T	105.202	59.8802	102.299	101.238	81.25	86.5517	104.545	89.016	99.0909	0	94.863	267.381	266.321	246.333	251.634	269.628	254.099	264.173	165.083	259.946	288.751	294.053	312.047	296.517	306.592	207.501	302.364	287.691	292.992	310.986	295.457	305.532	206.441	301.304	273.004	290.998	275.468	285.543	186.452	281.315	296.299	280.77	290.845	191.754	286.617	298.764	308.839	209.748	304.611
21T	3.48361	80.1147	86.803	102.075	66.7883	59.9278	45.2756	9.31459	6.97297	0	66.5722	170.401	185.674	150.387	143.526	128.874	92.9129	90.5713	83.5983	150.171	157.075	150.214	135.562	99.6012	97.2596	90.2866	156.859	172.347	165.487	150.835	114.874	112.532	105.559	172.131	130.2	115.548	79.5865	77.2449	70.2719	136.844	108.687	72.726	70.3844	63.4114	129.984	58.0738	55.7322	48.7592	115.331
23T	65.625	53.9394	56.0674	77.0554	51.7674	47.8309	45.1935	54.0676	54.2056	0	48.3333	175.632	196.62	171.332	167.395	164.758	173.632	173.77	119.564	167.898	173.46	169.523	166.886	175.76	175.898	121.692	170.026	194.448	190.511	187.874	196.748	196.886	142.68	191.014	165.223	162.586	171.46	171.598	117.392	165.726	158.649	167.524	167.662	113.456	161.789	164.886	165.024	110.819	159.152
25T	22.0435	38.3432	26.5746	25.9459	61.2245	54.3011	10.7614	9.46602	0	0	27.197	86.9613	86.3326	121.611	114.688	71.1481	69.8527	60.3867	60.3867	87.5836	109.843	102.919	59.3795	58.0841	48.6181	48.6181	75.815	109.214	102.29	58.7508	57.4554	47.9894	47.9894	75.1864	137.569	94.0294	92.734	83.268	83.268	110.465	87.106	85.8106	76.3446	76.3446	103.542	42.2709	32.8049	32.8049	60.0019
27T	61.2583	30.3401	72.2222	55.5072	53.1915	47.1698	74.5455	78.2258	55.6849	28.125	52.0833	163.821	147.106	144.79	138.768	166.144	169.824	147.283	119.723	143.682	186.672	180.65	208.026	211.706	189.165	161.606	185.564	169.957	163.935	191.311	194.991	172.45	144.891	168.849	161.62	188.995	192.676	170.135	142.575	166.533	182.974	186.654	164.113	136.553	160.511	214.03	191.489	163.929	187.887
30T	38.2409	38.7195	28.7671	40.9274	27.9352	26.9136	53.2258	53.7666	30.0481	0	25.0575	105.728	117.888	104.896	103.874	130.186	130.727	107.009	76.9604	102.018	94.9433	93.9216	120.234	120.775	97.0561	67.008	92.0655	107.104	106.082	132.394	132.935	109.216	79.1683	104.226	93.0897	119.402	119.943	96.2242	66.1761	91.2336	118.38	118.921	95.2026	65.1545	90.212	145.233	121.515	91.4667	116.524
31T	35.689	28.1532	17.1694	28.5326	16.3148	27.5701	19.976	35.4271	15.7977	0	17.0213	81.0116	92.3748	80.157	91.4123	83.8182	99.2693	79.6399	63.8422	80.8635	69.1732	80.4285	72.8344	88.2856	68.6561	52.8584	69.8797	80.5364	91.7917	84.1976	99.6488	80.0193	64.2217	81.2429	79.5739	71.9798	87.431	67.8015	52.0038	69.0251	83.2351	98.6863	79.0568	63.2591	80.2804	91.0921	71.4627	55.665	72.6863
32T	1.09417	1.4975	0	0	0	0	1.71073	0.148327	0	0	0	2.59167	2.59167	2.59167	2.59167	4.3024	2.74	2.59167	2.59167	2.59167	1.09417	1.09417	2.8049	1.2425	1.09417	1.09417	1.09417	1.09417	1.09417	2.8049	1.2425	1.09417	1.09417	1.09417	1.09417	2.8049	1.2425	1.09417	1.09417	1.09417	2.8049	1.2425	1.09417	1.09417	1.09417	2.95323	2.8049	2.8049	2.8049
33T	75.4098	34.6893	73.5739	82.684	40.2564	49.3651	1.82727	41.369	46.0389	0	29.876	183.673	192.783	150.356	159.464	111.926	151.468	156.138	110.099	139.975	189.24	198.349	150.811	190.353	195.023	148.984	178.86	198.35	207.459	159.921	199.463	204.133	158.094	187.97	165.031	117.494	157.035	161.705	115.666	145.542	126.602	166.144	170.814	124.775	154.651	118.606	123.276	77.2371	107.113
35T	0.15205	0.468521	0	0.295918	0.337079	1.80624	0.609756	0.729023	0	0	0.150538	0.620571	0.91649	0.95765	2.42681	1.23033	1.34959	0.620571	0.620571	0.771109	0.489129	1.95829	0.761806	0.881073	0.15205	0.15205	0.302588	0.785047	2.25421	1.05772	1.17699	0.447968	0.447968	0.598506	2.29537	1.09888	1.21815	0.489129	0.489129	0.639666	2.56805	2.68731	1.95829	1.95829	2.10883	1.49083	0.761806	0.761806	0.912344
36T	15.4074	22.9932	0.833333	2.27778	3.70803	6.74265	0.738255	0.900662	132	0.107576	0.155769	39.2339	40.6784	42.1086	45.1433	39.1389	39.3013	170.401	38.5082	38.5564	19.9488	22.9834	16.979	17.1414	148.241	16.3483	16.3965	21.3932	24.4278	18.4234	18.5858	149.685	17.7928	17.841	25.8581	19.8537	20.0161	151.115	19.223	19.2712	22.8883	23.0507	154.15	22.2576	22.3058	17.0463	148.146	16.2532	16.3014
38T	32.7632	47.1227	29.7917	41.9469	47.2928	60.3604	41.3317	50.1101	0.108333	0	36.2832	109.678	121.833	127.179	140.246	121.218	129.996	79.9942	79.8859	116.169	109.848	122.915	103.886	112.665	62.6632	62.5548	98.838	122.003	135.07	116.042	124.82	74.8184	74.7101	110.993	140.416	121.388	130.166	80.1643	80.056	116.339	134.455	143.234	93.2319	93.1235	129.407	124.205	74.2031	74.0948	110.378
39T	0.340271	0.187129	0.271318	0.316346	0.154031	0.0932615	0.988675	0.375716	0.960497	0	0.138194	0.798717	0.843745	0.681431	0.620661	1.51607	0.903115	1.4879	0.527399	0.665594	0.76562	0.70485	1.60026	0.987304	1.57208	0.611588	0.749783	0.810648	0.749878	1.64529	1.03233	1.61711	0.656617	0.794811	0.587563	1.48298	0.870018	1.4548	0.494302	0.632496	1.42221	0.809248	1.39403	0.433532	0.571726	1.70466	2.28944	1.32895	1.46714
43T	94.3548	72.6277	87.0027	108.43	69.3798	66.8	100	80.3245	54.3182	0	81.7352	253.985	275.412	236.362	233.783	266.983	247.307	221.301	166.983	248.718	250.737	248.157	281.357	261.682	235.676	181.357	263.093	272.164	269.585	302.785	283.109	257.103	202.785	284.52	230.535	263.735	244.059	218.053	163.735	245.47	261.155	241.479	215.473	161.155	242.89	274.679	248.673	194.355	276.09
44T	1.01344	61.3475	0	0	3.34975	11.8497	0.797607	0.22807	0	0	0.475524	62.361	62.361	65.7107	74.2107	63.1586	62.589	62.361	62.361	62.8365	4.36319	12.8632	1.81105	1.24151	1.01344	1.01344	1.48897	4.36319	12.8632	1.81105	1.24151	1.01344	1.01344	1.48897	16.2129	5.1608	4.59126	4.36319	4.36319	4.83872	13.6608	13.0912	12.8632	12.8632	13.3387	2.03912	1.81105	1.81105	2.28657
48T	9.26393	8.51613	2.26168	4.58475	7.54032	3.68254	5.32597	1.7037	0.418301	0	2.90449	20.0417	22.3648	25.3204	21.4626	23.106	19.4838	18.1984	17.7801	20.6846	19.0659	15.2082	16.8516	13.2293	11.9439	11.5256	14.4301	21.389	17.5312	19.1746	15.5524	14.267	13.8487	16.7532	20.4868	22.1302	18.508	17.2226	16.8043	19.7087	18.2724	14.6502	13.3648	12.9465	15.851	16.2936	15.0082	14.5899	17.4944
49T	4.67742	11.0837	0.0388623	0.677596	0.308824	0.163772	1.09524	0.746606	0.382836	0.0523741	0.362814	15.8	16.4388	16.07	15.9249	16.8564	16.5078	16.144	15.8135	16.124	5.02511	4.88005	5.81152	5.46289	5.09912	4.76866	5.0791	5.66384	5.51879	6.45025	6.10162	5.73785	5.40739	5.71783	5.15002	6.08148	5.73285	5.36908	5.03862	5.34906	5.93643	5.5878	5.22403	4.89357	5.20401	6.51926	6.15549	5.82503	6.13547
51T	37.246	38.755	37.7637	53.6	3.81098	32.9596	35.7383	39.1442	28.3333	6.55488	37.7934	113.765	129.601	79.812	108.961	111.739	115.145	104.334	82.5559	113.794	78.8207	107.969	110.748	114.154	103.343	81.5646	112.803	94.657	123.806	126.584	129.99	119.179	97.4009	128.639	74.0167	76.7953	80.2012	69.3904	47.6119	78.8505	105.944	109.35	98.539	76.7606	107.999	112.129	101.318	79.5392	110.778
58T	89.4828	105.079	93.0337	141.236	80.6907	81.7326	129.95	97.1429	73.5948	0	94.8	287.595	335.797	275.252	276.294	324.512	291.704	268.156	194.562	289.362	263.207	264.249	312.467	279.659	256.111	182.516	277.316	311.409	312.451	360.669	327.861	304.313	230.719	325.519	251.906	300.124	267.316	243.768	170.173	264.973	301.166	268.358	244.81	171.215	266.015	316.576	293.028	219.433	314.233
60T	36.6534	33.8747	48.1562	58.6667	41.6335	42.3888	37.3529	39.5664	10.7018	0.425532	36.1423	118.684	129.195	112.162	112.917	107.881	110.094	81.2299	70.9536	106.67	126.443	127.198	122.163	124.376	95.5113	85.2351	120.952	136.954	137.709	132.673	134.886	106.022	95.7456	131.462	120.676	115.64	117.853	88.9886	78.7124	114.429	116.395	118.609	89.7439	79.4677	115.184	113.573	84.7081	74.4319	110.149
61T	52.0619	40.9756	47.6684	54.4586	36.7	40.5	32.2172	38.8166	28.5714	29.5192	46.3668	140.706	147.496	129.737	133.537	125.255	131.854	121.609	122.557	139.404	136.43	140.23	131.947	138.547	128.302	129.249	146.097	143.22	147.02	138.738	145.337	135.092	136.04	152.887	129.262	120.979	127.578	117.333	118.281	135.129	124.779	131.378	121.133	122.081	138.929	123.096	112.85	113.798	130.646
64T	1.2327	6.81132	0	0.222335	0.740741	0.434783	0.965049	0.899896	0	0	0.314516	8.04403	8.26636	8.78477	8.47881	9.00907	8.94392	8.04403	8.04403	8.35854	1.97345	1.66749	2.19775	2.1326	1.2327	1.2327	1.54722	2.19578	1.88982	2.42009	2.35494	1.45504	1.45504	1.76956	2.40823	2.93849	2.87334	1.97345	1.97345	2.28796	2.63254	2.56738	1.66749	1.66749	1.982	3.09765	2.19775	2.19775	2.51227
65T	0.427007	0.681818	0	0.0335455	0.231959	1.19792	0.77907	0.385311	0.491694	0	0	1.10883	1.14237	1.34078	2.30674	1.8879	1.49414	1.60052	1.10883	1.10883	0.658966	1.62492	1.20608	0.812318	0.918702	0.427007	0.427007	0.692512	1.65847	1.23962	0.845863	0.952247	0.460553	0.460553	1.85688	1.43804	1.04428	1.15066	0.658966	0.658966	2.40399	2.01023	2.11662	1.62492	1.62492	1.59139	1.69777	1.20608	1.20608
70T	91.3978	92.8571	79.3893	93.7008	48.2682	66.7925	57.839	40.5797	18.9787	0	37.8307	263.644	277.956	232.523	251.047	242.094	224.835	203.234	184.255	222.086	219.055	237.58	228.626	211.367	189.766	170.787	208.618	233.367	251.891	242.938	225.678	204.077	185.099	222.929	206.458	197.505	180.246	158.645	139.666	177.497	216.029	198.77	177.169	158.19	196.021	189.817	168.215	149.237	187.068
71T	1.47917	1.39815	0	0	2.2963	2.92453	6.35352	8.55401	0	0	2.56198	2.87731	2.87731	5.17361	5.80184	9.23084	11.4313	2.87731	2.87731	5.4393	3.77546	4.40369	7.83269	10.0332	1.47917	1.47917	4.04115	3.77546	4.40369	7.83269	10.0332	1.47917	1.47917	4.04115	6.69999	10.129	12.3295	3.77546	3.77546	6.33745	10.7572	12.9577	4.40369	4.40369	6.96568	16.3867	7.83269	7.83269	10.3947
73T	5.03686	6.10638	0	0.133612	4.59701	6.13684	2.00429	1.04464	1.21	0	0.12381	11.1432	11.2768	15.7403	17.2801	13.1475	12.1879	12.3532	11.1432	11.267	9.63387	11.1737	7.04114	6.0815	6.24686	5.03686	5.16066	9.76748	11.3073	7.17475	6.21511	6.38047	5.17047	5.29428	15.7707	11.6382	10.6785	10.8439	9.63387	9.75768	13.178	12.2183	12.3837	11.1737	11.2975	8.08579	8.25114	7.04114	7.16495
74T	44.4954	11.8182	16.7544	23.3333	39.4783	25.6637	58.9344	41.4844	39.0435	0	51.4189	73.068	79.6469	95.7919	81.9773	115.248	97.798	95.3571	56.3136	107.733	100.728	86.9135	120.184	102.734	100.293	61.2498	112.669	107.307	93.4925	126.763	109.313	106.872	67.8287	119.248	109.637	142.908	125.458	123.017	83.9737	135.393	129.094	111.644	109.203	70.1591	121.578	144.914	142.473	103.43	154.849
75T	2.91885	16.6205	0.915709	1.0922	3.02804	1.78481	1.781	1.40221	0.58815	0.0988064	0.573874	20.4551	20.6315	22.5674	21.3242	21.3203	20.9416	20.1275	19.6382	20.1132	6.86259	5.61937	5.61556	5.23677	4.42271	3.93336	4.40843	7.03908	5.79586	5.79205	5.41326	4.5992	4.10985	4.58492	7.7317	7.72789	7.3491	6.53504	6.04569	6.52076	6.48466	6.10587	5.29181	4.80246	5.27753	6.10206	5.288	4.79866	5.27372
76T	44.3541	61.7647	62.1053	81.9149	50.9259	49.5098	90.1478	68.3486	37.2263	0.0401563	56.4394	168.224	188.034	157.045	155.629	196.267	174.467	143.345	106.159	162.558	157.385	155.969	196.607	174.808	143.686	106.499	162.899	177.195	175.779	216.417	194.618	163.495	126.309	182.708	144.79	185.428	163.629	132.506	95.3201	151.719	184.012	162.212	131.09	93.904	150.303	202.85	171.728	134.542	190.941
82T	55.2206	58.0315	14.3802	69.7143	44.9673	46	78.6066	7.7931	49.697	0	50.5263	127.632	182.966	158.219	159.252	191.859	121.045	162.949	113.252	163.778	114.568	115.601	148.207	77.3939	119.298	69.6008	120.127	169.902	170.935	203.541	132.728	174.632	124.935	175.461	146.188	178.794	107.981	149.885	100.188	150.714	179.827	109.014	150.918	101.221	151.747	141.62	183.524	133.827	184.353
86T	65.3085	97.8148	118.221	146.281	84.5528	93.3263	53.271	0.362376	56.0606	0	108.73	281.345	309.404	247.676	256.45	216.394	163.486	219.184	163.123	271.853	268.083	276.856	236.801	183.892	239.59	183.53	292.26	296.142	304.916	264.861	211.952	267.65	211.589	320.32	243.188	203.132	150.224	205.922	149.861	258.592	211.906	158.997	214.695	158.635	267.365	118.942	174.64	118.58	227.31
87T	30.0758	31.2593	26.8056	38.6301	25.7031	24.4231	40.1667	30.8725	25.5921	9.14062	27.5843	88.1406	99.9652	87.0381	85.7581	101.502	92.2075	86.9271	70.4756	88.9193	82.5844	81.3044	97.048	87.7538	82.4734	66.0219	84.4656	94.409	93.129	108.873	99.5784	94.298	77.8465	96.2902	80.202	95.9455	86.6514	81.371	64.9195	83.3632	94.6655	85.3713	80.0909	63.6395	82.0831	101.115	95.8345	79.383	97.8267
98T	175.758	89.781	51.5267	92.1212	80.1471	80.4196	100	86.3309	0.0978417	0.0708108	81.3187	317.065	357.66	345.686	345.958	365.539	351.87	265.636	265.609	346.857	307.431	307.704	327.284	313.615	227.382	227.355	308.603	348.026	348.298	367.879	354.21	267.977	267.95	349.197	336.324	355.905	342.236	256.002	255.975	337.223	356.177	342.508	256.275	256.248	337.496	362.089	275.855	275.828	357.076
99T	69.3878	31.6901	53.8732	73.1776	29.0909	40.4908	44.9485	38.1333	30.3571	0	50.0503	154.951	174.255	130.169	141.569	146.026	139.211	131.435	101.078	151.128	152.352	163.752	168.209	161.394	153.618	123.261	173.311	171.656	183.056	187.514	180.699	172.922	142.565	192.616	138.969	143.427	136.612	128.836	98.4787	148.529	154.827	148.012	140.236	109.879	159.929	152.47	144.693	114.336	164.386
103T	88.0435	81.307	82.2458	106.056	63.3929	68.0982	92.6544	63.1124	67.6201	54.6166	77.2166	251.596	275.406	232.743	237.449	262.005	232.463	236.971	223.967	246.567	233.682	238.387	262.944	233.402	237.909	224.906	247.506	257.492	262.197	286.754	257.212	261.719	248.716	271.316	219.534	244.091	214.549	219.056	206.053	228.653	248.796	219.254	223.762	210.758	233.358	243.81	248.318	235.314	257.915
104T	9.18539	11.1413	0.714407	1.36364	3.05882	3.75335	4.42348	1.57812	1.37367	0.283286	1.50844	21.0411	21.6903	23.3855	24.08	24.7502	21.9048	21.7004	20.61	21.8351	12.9586	13.6532	14.3233	11.4779	11.2735	10.1831	11.4082	13.6079	14.3024	14.9725	12.1272	11.9227	10.8323	12.0575	15.9976	16.6677	13.8223	13.6179	12.5275	13.7527	17.3622	14.5169	14.3124	13.222	14.4472	15.187	14.9825	13.8922	15.1173
107T	39.798	46.7327	0	0.0818599	13.3745	25.3125	3.31667	0.397115	0.0813008	0	0	86.5307	86.6125	99.9051	111.843	89.8473	86.9278	86.612	86.5307	86.5307	53.1725	65.1105	43.1146	40.1951	39.8793	39.798	39.798	53.2543	65.1923	43.1965	40.277	39.9611	39.8798	39.8798	78.485	56.4891	53.5696	53.2538	53.1725	53.1725	68.4271	65.5076	65.1918	65.1105	65.1105	43.5118	43.1959	43.1146	43.1146
108T	43.8926	83.5185	0	0.187556	28.6164	48.1169	0.304795	17.4556	0	0	29.0547	127.411	127.599	156.027	175.528	127.716	144.867	127.411	127.411	156.466	72.509	92.0095	44.1974	61.3482	43.8926	43.8926	72.9473	72.6965	92.1971	44.385	61.5358	44.0802	44.0802	73.1349	120.626	72.8138	89.9646	72.509	72.509	101.564	92.3143	109.465	92.0095	92.0095	121.064	61.653	44.1974	44.1974	73.2521
110Ta	75.3915	45.1754	64.6288	79.0698	55.5556	58.0142	53.7815	59.6364	57.6923	26.2319	61.9681	185.196	199.637	176.122	178.581	174.348	180.203	178.259	146.799	182.535	195.576	198.035	193.802	199.657	197.713	166.252	201.988	210.017	212.475	208.243	214.098	212.154	180.693	216.429	188.961	184.729	190.583	188.639	157.179	192.915	187.187	193.042	191.098	159.638	195.374	188.809	186.865	155.405	191.141
110Tb	79.5556	63.7162	30.625	70.4433	50.1887	53.876	47.1976	57.0048	12.6984	0.0861878	58.4034	173.897	213.715	193.46	197.148	190.469	200.277	155.97	143.358	201.675	160.369	164.057	157.378	167.185	122.879	110.267	168.584	200.188	203.875	197.197	207.004	162.697	150.085	208.402	183.62	176.942	186.749	142.443	129.83	188.148	180.629	190.436	146.13	133.518	191.835	183.758	139.452	126.839	185.157
111T	138.06	85.1562	17.6296	31.6429	60.2158	50.3759	61.2857	68.3088	54.7917	0	60.8451	240.846	254.859	283.432	273.592	284.502	291.525	278.008	223.216	284.061	215.905	206.065	216.975	223.998	210.481	155.689	216.534	229.918	220.078	230.988	238.011	224.494	169.703	230.548	248.651	259.561	266.584	253.067	198.276	259.121	249.721	256.744	243.227	188.436	249.281	267.654	254.137	199.345	260.19
113T	3.02277	4.8481	0	0.277473	1.475	1.54667	1.58084	0.791262	0.268817	0	0.891429	7.87088	8.14835	9.34588	9.41754	9.45171	8.66214	8.13969	7.87088	8.7623	4.49777	4.56944	4.60361	3.81404	3.29159	3.02277	3.9142	4.77525	4.84691	4.88109	4.09151	3.56906	3.30025	4.19168	6.04444	6.07861	5.28904	4.76659	4.49777	5.3892	6.15028	5.3607	4.83826	4.56944	5.46087	5.39487	4.87243	4.60361	5.49504
114T	37.6818	53.4884	63.1661	71	45.9627	70.6503	49.6038	56.8216	0	1.47676	53.0233	154.336	162.17	137.133	161.82	140.774	147.992	91.1702	92.647	144.193	146.811	171.498	150.452	157.67	100.848	102.325	153.871	154.645	179.332	158.286	165.503	108.682	110.159	161.705	154.295	133.248	140.466	83.6446	85.1213	136.668	157.936	165.154	108.332	109.809	161.355	144.107	87.2856	88.7624	140.309
115T	77.7542	43.2682	77.1552	100.671	37.8788	58.8924	58.5779	62.0863	60.58	2.20339	47.4684	198.178	221.694	158.901	179.915	179.6	183.109	181.603	123.226	168.491	192.788	213.802	213.487	216.996	215.489	157.113	202.378	216.304	237.318	237.003	240.512	239.005	180.629	225.894	174.525	174.211	177.719	176.213	117.836	163.101	195.225	198.733	197.227	138.85	184.115	198.418	196.912	138.536	183.8
118T	76.5385	100.877	24.5082	37.9528	53.5338	47.9259	44.8214	54.3802	33.5766	0.188235	65.6552	201.924	215.368	230.949	225.342	222.237	231.796	210.992	177.604	243.071	154.58	148.973	145.868	155.427	134.623	101.235	166.702	168.025	162.417	159.313	168.871	148.068	114.679	180.146	177.998	174.894	184.452	163.649	130.261	195.727	169.286	178.845	158.041	124.653	190.12	175.74	154.937	121.548	187.015
119T	41.8018	36.7601	53.7255	96.6387	30.4878	50.2304	97.8448	51.2821	53.1707	1.62567	38.1625	132.287	175.201	109.05	128.792	176.407	129.844	131.733	80.1876	116.724	126.015	145.758	193.372	146.809	148.698	97.153	133.69	168.928	188.671	236.285	189.723	191.611	140.066	176.603	122.52	170.134	123.572	125.46	73.9153	110.452	189.877	143.314	145.203	93.6579	130.195	190.929	192.817	141.272	177.809
125T	65.1163	51.7588	88.835	108.824	44.7727	68.3962	70.2222	70.9524	23.2727	0	8.36576	205.71	225.699	161.648	185.271	187.097	187.827	140.148	116.875	125.241	198.724	222.347	224.173	224.904	177.224	153.951	162.317	218.713	242.336	244.162	244.892	197.213	173.94	182.306	178.285	180.111	180.841	133.162	109.889	118.255	203.735	204.465	156.785	133.513	141.878	206.291	158.611	135.339	143.704
126T	81.6438	52.5316	100.19	134.553	56.6906	74.7326	42.9882	39.5028	45.7732	0.128571	37.6471	234.366	268.729	190.866	208.908	177.164	173.678	179.949	134.304	171.823	238.525	256.567	224.823	221.337	227.608	181.963	219.481	272.888	290.93	259.185	255.7	261.97	216.326	253.844	213.067	181.323	177.837	184.108	138.463	175.982	199.365	195.879	202.15	156.505	194.024	164.135	170.405	124.761	162.279
127T	10.6923	23.3088	13.7662	19.562	8.46715	25.4074	0.0553285	24.2636	0.0516154	0	1.28488	47.7674	53.5632	42.4683	59.4085	34.0565	58.2647	34.0527	34.0011	35.286	32.9257	49.8659	24.5139	48.7221	24.5102	24.4585	25.7434	38.7215	55.6618	30.3097	54.5179	30.306	30.2544	31.5392	44.5669	19.2148	43.423	19.2111	19.1595	20.4443	36.155	60.3633	36.1513	36.0997	37.3846	35.0112	10.7993	10.7476	12.0325
128T	21.3816	37.6947	59.7849	84.6895	30.9148	34.7973	12.8014	13.7311	9.62723	0	21.9178	118.861	143.766	89.9911	93.8736	71.8777	72.8073	68.7035	59.0763	80.9941	112.081	115.964	93.9679	94.8976	90.7938	81.1665	103.084	136.986	140.868	118.873	119.802	115.698	106.071	127.989	87.0937	65.0978	66.0275	61.9236	52.2964	74.2142	68.9803	69.9099	65.8061	56.1789	78.0967	47.9141	43.8102	34.183	56.1008
130T	23.0014	73.4177	0	0.912969	35.7041	14.0306	0.934192	1.3859	0.193182	0.104768	5.74468	96.4191	97.3321	132.123	110.45	97.3533	97.805	96.6123	96.5239	102.164	58.7055	37.032	23.9356	24.3873	23.1946	23.1062	28.7461	59.6185	37.945	24.8486	25.3003	24.1076	24.0191	29.6591	72.7361	59.6397	60.0914	58.8987	58.8103	64.4502	37.9662	38.4179	37.2252	37.1368	42.7767	25.3215	24.1288	24.0404	29.6803
132T	114.195	87.4419	47.9941	58.1756	67.5119	44.9438	36.7347	69.7428	31.1301	0	13.8771	249.63	259.812	269.148	246.58	238.371	271.379	232.767	201.636	215.514	229.701	207.132	198.923	231.931	193.319	162.189	176.066	239.882	217.314	209.105	242.113	203.5	172.37	186.247	226.65	218.441	251.449	212.837	181.706	195.584	195.873	228.881	190.268	159.138	173.016	220.672	182.059	150.929	164.806
133T	70.4512	46.7089	75.3564	88.7626	47.3684	46.9945	29.8146	15.5928	6.00515	0.131079	49.802	192.517	205.923	164.529	164.155	146.975	132.753	123.165	117.291	166.962	193.176	192.802	175.622	161.4	151.813	145.939	195.61	206.582	206.208	189.028	174.807	165.219	159.345	209.016	164.814	147.634	133.412	123.825	117.951	167.622	147.26	133.039	123.451	117.577	167.248	115.859	106.271	100.397	150.068
134T	27.5335	44.6552	0	0.701676	22.1226	31.5978	26.1637	29.1803	26.3242	0	18.5422	72.1886	72.8903	94.3112	103.786	98.3524	101.369	98.5129	72.1886	90.7308	49.656	59.1313	53.6972	56.7138	53.8577	27.5335	46.0757	50.3577	59.833	54.3989	57.4155	54.5594	28.2351	46.7773	81.2539	75.8198	78.8364	75.9803	49.656	68.1982	85.295	88.3116	85.4555	59.1313	77.6735	82.8775	80.0214	53.6972	72.2394
135T	48.58	47.654	38.5208	57.8711	40.5024	30.1939	14.537	33.281	11.6245	0	38.521	134.755	154.105	136.736	126.428	110.771	129.515	107.858	96.2339	134.755	127.603	117.295	101.638	120.382	98.7252	87.1008	125.622	146.953	136.645	120.988	139.732	118.076	106.451	144.972	119.276	103.619	122.363	100.707	89.0823	127.603	93.3109	112.055	90.3983	78.7739	117.295	96.398	74.7415	63.117	101.638
136T	22.2222	16.2287	19.4158	30.1184	9.61477	22.6708	13.3175	18.2692	13.4169	13.0386	12.035	57.8668	68.5694	48.0657	61.1218	51.7685	56.7202	51.8679	51.4896	50.486	51.2528	64.3088	54.9556	59.9073	55.055	54.6766	53.673	61.9554	75.0115	65.6582	70.6099	65.7576	65.3793	64.3757	54.5078	45.1545	50.1062	45.2539	44.8756	43.872	58.2106	63.1623	58.31	57.9316	56.928	53.809	48.9567	48.5783	47.5748
137T	57.3503	50	34.7107	44.2708	29.9832	35.2459	35.625	31.2977	28.4653	5.85687	32.1839	142.061	151.621	137.334	142.596	142.975	138.648	135.816	113.207	139.534	122.044	127.307	127.686	123.359	120.526	97.9179	124.245	131.604	136.867	137.246	132.919	130.086	107.478	133.805	122.579	122.959	118.631	115.799	93.1904	119.517	128.221	123.894	121.062	98.453	124.78	124.273	121.441	98.8321	125.159
138T	31.7259	16.3855	27.6692	39.1455	20.1205	25.1825	34.596	18.3234	0	0.110652	24.0179	75.7806	87.2569	68.2319	73.2939	82.7074	66.4348	48.1114	48.2221	72.1293	79.5155	84.5775	93.991	77.7184	59.3951	59.5057	83.4129	90.9919	96.0539	105.467	89.1947	70.8714	70.982	94.8892	77.0289	86.4423	70.1697	51.8464	51.957	75.8642	91.5043	75.2317	56.9084	57.019	80.9262	84.6452	66.3218	66.4325	90.3397
139T	8.37618	6.36364	2.77674	3.6381	3.41962	3.48243	1.8118	1.01186	3.92053	0.321789	1.77451	17.5166	18.3779	18.1594	18.2222	16.5516	15.7517	18.6604	15.0616	16.5143	14.5725	14.6353	12.9647	12.1648	15.0734	11.4747	12.9274	15.4339	15.4967	13.8261	13.0261	15.9348	12.3361	13.7888	15.2782	13.6076	12.8077	15.7163	12.1176	13.5703	13.6704	12.8705	15.7791	12.1804	13.6331	11.1998	14.1085	10.5098	11.9625
140T	17.4214	13.6478	20.4938	25.0725	8.66242	16.7683	21.5029	16.3694	10.7407	0	10.2632	51.563	56.1416	39.7316	47.8375	52.5721	47.4386	41.8099	31.0692	41.3323	46.5776	54.6835	59.4181	54.2846	48.656	37.9152	48.1784	51.1563	59.2621	63.9967	58.8633	53.2346	42.4938	52.757	42.8521	47.5867	42.4532	36.8245	26.0838	36.347	55.6926	50.5591	44.9304	34.1897	44.4528	55.2937	49.665	38.9243	49.1874
141T	38.9922	55.7047	20.2158	45.2113	30.0694	42.5	1.84932	2.66176	23.202	0	32.8395	114.913	139.908	124.766	137.197	96.5463	97.3587	117.899	94.6969	127.536	89.2775	101.708	61.0574	61.8698	82.41	59.2081	92.0476	114.273	126.704	86.0528	86.8653	107.405	84.2035	117.043	111.562	70.911	71.7235	92.2637	69.0617	101.901	83.3416	84.154	104.694	81.4922	114.332	43.5033	64.0435	40.8416	73.6811
143T	0.663063	66.4062	0	0.130827	36.6929	42	0.155039	10.1754	0.0853933	0	43.6054	67.0693	67.2001	103.762	109.069	67.2244	77.2448	67.1547	67.0693	110.675	37.356	42.6631	0.818102	10.8385	0.748456	0.663063	44.2685	37.4868	42.7939	0.948929	10.9693	0.879283	0.79389	44.3993	79.356	37.511	47.5314	37.4414	37.356	80.9614	42.8181	52.8385	42.7485	42.6631	86.2685	10.9935	0.903495	0.818102	44.4235
144T	16.4122	21.7949	8.98045	16.3522	11.8938	15.858	22.5268	32.4455	10.8185	0.332941	14.3791	47.1875	54.5593	50.1008	54.0651	60.7339	70.6526	49.0255	38.54	52.5862	37.2864	41.2506	47.9195	57.8382	36.2111	25.7256	39.7717	44.6582	48.6224	55.2912	65.2099	43.5829	33.0974	47.1435	44.164	50.8328	60.7515	39.1244	28.6389	42.6851	54.797	64.7157	43.0887	32.6031	46.6493	71.3846	49.7575	39.272	53.3181
146T	19.2481	14.9367	19.7403	23.5294	9.44444	12.6042	11.2371	10.7527	7.95508	0	7.81513	53.9251	57.7142	43.6293	46.789	45.4219	44.9375	42.1399	34.1848	42	48.4328	51.5925	50.2255	49.7411	46.9435	38.9884	46.8035	52.222	55.3817	54.0146	53.5302	50.7326	42.7775	50.5927	41.2967	39.9297	39.4453	36.6476	28.6926	36.5077	43.0894	42.605	39.8074	31.8523	39.6674	41.2379	38.4403	30.4852	38.3004
147T	37.6068	63.7692	0	4.62366	19.854	65.7692	14.1129	3.02239	0	0.114062	2.39623	101.376	106	121.23	167.145	115.489	104.398	101.376	101.49	103.772	57.4609	103.376	51.7197	40.6292	37.6068	37.7209	40.0031	62.0845	108	56.3434	45.2529	42.2305	42.3446	44.6267	123.23	71.5738	60.4832	57.4609	57.5749	59.8571	117.489	106.398	103.376	103.49	105.772	54.7421	51.7197	51.8338	54.116
148T	96.0163	85.0877	27.8	51.4655	74.4444	71.3333	76.4706	69.115	65.5224	62.4746	78.0303	208.904	232.57	255.549	252.437	257.575	250.219	246.626	243.579	259.134	198.261	195.15	200.287	192.931	189.339	186.291	201.847	221.926	218.815	223.952	216.597	213.004	209.957	225.512	241.794	246.931	239.576	235.983	232.935	248.491	243.82	236.465	232.872	229.824	245.38	241.602	238.009	234.962	250.517
150T	55.8245	17	30.2362	34.2056	34.5794	24.8922	29.0844	23.3929	40.7789	0	23.0183	103.061	107.03	107.404	97.7167	101.909	96.2174	113.603	72.8245	95.8428	120.64	110.953	115.145	109.454	126.84	86.0607	109.079	124.61	114.922	119.114	113.423	130.809	90.0301	113.048	115.296	119.488	113.797	131.183	90.4039	113.422	109.801	104.11	121.496	80.7167	103.735	108.302	125.688	84.9089	107.927
151T	57.3387	39.1892	38.3693	67.6238	36.887	46.7213	37.5	37.7143	39.6226	0.0555455	40.5263	134.897	164.152	133.415	143.249	134.028	134.242	136.151	96.5834	137.054	132.595	142.429	133.208	133.422	135.331	95.7636	136.234	161.849	171.684	162.462	162.677	164.585	125.018	165.489	140.947	131.726	131.94	133.848	94.2812	134.752	141.56	141.774	143.683	104.116	144.586	132.553	134.461	94.8943	135.365
153T	21.8653	18.2178	15.0407	14.5736	15.4867	18.6822	5	17.0202	12.3571	0.045	8.72	55.1238	54.6568	55.5698	58.7653	45.0831	57.1033	52.4402	40.1281	48.8031	52.3927	55.5881	41.9059	53.9261	49.2631	36.9509	45.6259	51.9257	55.1211	41.4389	53.4591	48.7961	36.4839	45.1589	56.0342	42.352	54.3722	49.7092	37.397	46.072	45.5475	57.5677	52.9046	40.5925	49.2675	43.8855	39.2224	26.9103	35.5853
154T	28.243	17.2489	24.5077	25.1816	17.6353	17.4168	22.7496	22.5115	17.2748	0.997396	24.105	69.9996	70.6735	63.1272	62.9088	68.2415	68.0034	62.7667	46.4893	69.5969	70.386	70.1675	75.5003	75.2622	70.0255	53.7481	76.8557	71.0599	70.8414	76.1742	75.9361	70.6994	54.422	77.5296	63.2951	68.6279	68.3898	63.1531	46.8757	69.9833	68.4094	68.1713	62.9346	46.6572	69.7649	73.5041	68.2674	51.99	75.0976
155T	49.095	24.2531	60.221	54.9724	34.4234	41.12	69.5779	26.9494	32.2335	0	33.6009	133.569	128.32	107.772	114.468	142.926	100.297	105.582	73.3481	106.949	143.739	150.436	178.894	136.265	141.55	109.316	142.917	138.491	145.187	173.645	131.017	136.301	104.067	137.668	124.638	153.096	110.468	115.752	83.5184	117.119	159.793	117.164	122.449	90.215	123.816	145.622	150.906	118.673	152.274
156T	52.0089	45.4545	51.1521	57.6065	36.2292	42.1842	43.0718	39.3082	19.7609	0	48.2066	148.616	155.07	133.693	139.648	140.535	136.772	117.224	97.4635	145.67	139.39	145.345	146.233	142.469	122.922	103.161	151.368	145.845	151.8	152.687	148.924	129.376	109.615	157.822	130.422	131.31	127.546	107.999	88.2381	136.445	137.265	133.501	113.954	94.1931	142.4	134.389	114.842	95.0807	143.287
157T	87.1875	57.4648	84.0476	94.5946	60.8871	59.6838	67.156	54.6154	63.1868	0	71.831	228.7	239.247	205.539	204.336	211.808	199.268	207.839	144.652	216.483	232.122	230.919	238.391	225.851	234.422	171.235	243.066	242.669	241.466	248.938	236.397	244.969	181.782	253.613	207.758	215.231	202.69	211.261	148.075	219.906	214.027	201.487	210.058	146.871	218.702	208.959	217.53	154.343	226.174
158T	43.2292	42.1053	23.676	14.7789	13.7255	24.57	0.476839	0.719603	0.746073	0	15.7576	109.01	100.113	99.0599	109.904	85.8113	86.054	86.0805	85.3344	101.092	80.6307	91.4752	67.382	67.6248	67.6513	66.9052	82.6628	71.7335	82.578	58.4849	58.7276	58.7541	58.008	73.7656	81.5247	57.4315	57.6743	57.7007	56.9547	72.7122	68.276	68.5188	68.5453	67.7992	83.5568	44.4256	44.4521	43.706	59.4636
159T	23.759	45.6422	0	0.604592	46.5721	41.0853	1.00575	29.683	0.32093	0	30.5682	69.4012	70.0058	115.973	110.487	70.407	99.0842	69.7222	69.4012	99.9694	70.3311	64.8443	24.7648	53.442	24.08	23.759	54.3272	70.9357	65.4489	25.3694	54.0466	24.6846	24.3636	54.9318	111.416	71.3369	100.014	70.6521	70.3311	100.899	65.8501	94.5273	65.1652	64.8443	95.4125	54.4478	25.0857	24.7648	55.333
160T	44.4015	40.159	0.375783	5.43269	26.7123	45.122	0.401015	61.6644	38.1773	0.649652	7.33333	84.9364	89.9933	111.273	129.683	84.9616	146.225	122.738	85.2102	91.8939	71.4897	89.8993	45.1783	106.442	82.9547	45.427	52.1107	76.5466	94.9562	50.2353	111.499	88.0116	50.4839	57.1676	116.236	71.5149	132.778	109.291	71.7635	78.4472	89.9245	151.188	127.701	90.1731	96.8568	106.467	82.9799	45.4522	52.1359
164T	2.15589	1.73776	1.27796	1.75633	1.18928	0.793893	1.41956	1.24417	1.2402	0	0.681609	5.1716	5.64997	5.08292	4.68754	5.3132	5.13781	5.13384	3.89364	4.57525	4.62312	4.22774	4.8534	4.67801	4.67404	3.43384	4.11545	5.1015	4.70611	5.33177	5.15638	5.15241	3.91222	4.59383	4.13906	4.76473	4.58933	4.58536	3.34517	4.02678	4.36934	4.19395	4.18998	2.94978	3.63139	4.81961	4.81564	3.57545	4.25705
165T	73.5714	73.1884	0	0	54.8621	44.687	30.597	59.5775	23.4352	0.0936508	49.5413	146.76	146.76	201.622	191.447	177.357	206.337	170.195	146.853	196.301	128.434	118.258	104.168	133.149	97.0067	73.6651	123.113	128.434	118.258	104.168	133.149	97.0067	73.6651	123.113	173.121	159.031	188.011	151.869	128.527	177.975	148.855	177.836	141.694	118.352	167.8	163.746	127.604	104.262	153.71
166T	62.4785	58.4375	90.2153	112.692	37.5399	73.0835	23.9234	36.2096	20.0267	0.416	48.1609	211.131	233.608	158.456	193.999	144.839	157.126	140.943	121.332	169.077	190.234	225.777	176.617	188.903	172.72	153.11	200.855	212.711	248.254	199.094	211.38	195.197	175.587	223.332	173.102	123.942	136.228	120.045	100.434	148.179	159.485	171.772	155.589	135.978	183.723	122.611	106.429	86.8179	134.563
167T	95.1417	121.911	84.0278	105.821	30.9791	59.0361	112.235	78.1302	32.4201	0.436929	73.0488	301.081	322.874	248.032	276.089	329.288	295.183	249.473	217.49	290.102	210.149	238.206	291.404	257.3	211.59	179.606	252.218	231.942	259.999	313.198	279.093	233.383	201.4	274.012	185.157	238.356	204.251	158.541	126.558	199.17	266.413	232.308	186.598	154.615	227.227	285.507	239.797	207.814	280.425
170T	2.55255	9.47867	0	1.23282	8.01453	8.53846	0.968481	1.74677	0.751445	0	2.75605	12.0312	13.264	20.0458	20.5697	12.9997	13.778	12.7827	12.0312	14.7873	10.5671	11.091	3.52103	4.29932	3.304	2.55255	5.3086	11.7999	12.3238	4.75386	5.53215	4.53682	3.78538	6.54143	19.1055	11.5356	12.3139	11.3185	10.5671	13.3231	12.0595	12.8378	11.8425	11.091	13.8471	5.2678	4.27248	3.52103	6.27709
171T	70.2151	34.6939	44.386	63.7913	45.4931	45.9487	30.8977	46.2176	33.1492	0.726688	24.4444	149.295	168.7	150.402	150.858	135.807	151.127	138.058	105.636	129.353	160.094	160.55	145.499	160.819	147.75	115.328	139.045	179.499	179.955	164.904	180.224	167.155	134.733	158.451	161.657	146.606	161.926	148.857	116.435	140.153	147.061	162.381	149.313	116.89	140.608	147.33	134.262	101.839	125.557
173T	19.8425	0.294444	70.3268	97.0803	51.7037	51.3084	92.3507	45.3416	85.3801	45.4237	60.4046	90.4638	117.217	71.8407	71.4454	112.488	65.4786	105.517	65.5607	80.5416	141.873	141.478	182.52	135.511	175.549	135.593	150.574	168.627	168.231	209.274	162.264	202.303	162.347	177.327	122.855	163.897	116.888	156.926	116.97	131.951	163.502	116.493	156.531	116.575	131.556	157.535	197.573	157.617	172.598
174T	72.027	49.9301	105.882	133.245	35.1899	69.8795	40	40.3529	5.25092	0	38.2301	227.839	255.202	157.147	191.837	161.957	162.31	127.208	121.957	160.187	213.099	247.789	217.909	218.262	183.16	177.909	216.139	240.462	275.152	245.272	245.625	210.523	205.272	243.502	177.096	147.217	147.57	112.468	107.217	145.447	181.907	182.259	147.157	141.907	180.137	152.38	117.278	112.027	150.257
176T	63.0864	63.8462	31.6279	38.1295	22.7957	45.2809	1.93548	91.4894	0.167476	0.159263	57.9167	158.56	165.062	149.728	172.213	128.868	218.422	127.1	127.092	184.849	117.51	139.995	96.6498	186.204	94.8818	94.8736	152.631	124.012	146.497	103.151	192.705	101.383	101.375	159.133	131.163	87.8176	177.371	86.0496	86.0414	143.799	110.303	199.857	108.535	108.527	166.284	156.511	65.1894	65.1812	122.939
178T	77.1084	83.7179	84.689	105.839	94.9412	58.8764	117.857	135.955	0.251504	0	51.2963	245.515	266.666	255.768	219.703	278.684	296.781	161.078	160.826	212.123	256.739	220.674	279.655	297.752	162.049	161.797	213.094	277.889	241.824	300.805	318.903	183.199	182.948	234.244	230.926	289.907	308.005	172.301	172.05	223.346	253.842	271.94	136.236	135.985	187.281	330.921	195.217	194.966	246.262
179T	54.5238	52.2472	41.7978	59.596	37	32.1839	29.1011	41.2222	6.97531	0	40.354	148.569	166.367	143.771	138.955	135.872	147.993	113.746	106.771	147.125	133.322	128.505	125.423	137.544	103.297	96.3216	136.676	151.12	146.304	143.221	155.342	121.095	114.12	154.474	123.708	120.625	132.746	98.4991	91.5238	131.878	115.809	127.93	93.683	86.7077	127.062	124.847	90.6002	83.6249	123.979
180T	22.7632	25.2125	50.6614	59.4667	30	35.7143	40.5195	28.5714	19.0608	0.0887955	44.434	98.637	107.442	77.9756	83.6899	88.4951	76.5471	67.0364	48.0644	92.4096	103.425	109.139	113.944	101.996	92.4853	73.5133	117.858	112.23	117.944	122.749	110.801	101.291	82.3186	126.664	88.4774	93.2826	81.3346	71.8239	52.852	97.1971	98.9969	87.0489	77.5382	58.5662	102.911	91.8541	82.3434	63.3714	107.717
181T	2.95775	42.6492	0	0	28.5146	23.7288	10.6329	13.7805	17.7898	0.0829574	26.1165	45.6069	45.6069	74.1215	69.3358	56.2399	59.3874	63.3967	45.6899	71.7235	31.4723	26.6866	13.5907	16.7382	20.7475	3.0407	29.0743	31.4723	26.6866	13.5907	16.7382	20.7475	3.0407	29.0743	55.2011	42.1052	45.2528	49.2621	31.5553	57.5888	37.3195	40.467	44.4763	26.7695	52.8031	27.3711	31.3804	13.6736	39.7072
185T	34.9057	24.867	39.9249	51.178	16.1728	24.9047	29.909	33.253	26.5172	0	27.967	99.6976	110.951	75.9455	84.6774	89.6817	93.0257	86.2898	59.7727	87.7397	91.0034	99.7353	104.74	108.084	101.348	74.8306	102.798	102.257	110.988	115.993	119.337	112.601	86.0837	114.051	75.9832	80.9875	84.3315	77.5957	51.0785	79.0455	89.7193	93.0634	86.3275	59.8104	87.7773	98.0676	91.3318	64.8146	92.7816
190T	38.6963	38.5049	36.7072	49.5146	16.4642	23.9362	32.5	52.027	22.7092	0.794326	46.2777	113.908	126.716	93.6654	101.137	109.701	129.228	99.9104	77.9955	123.479	91.8676	99.3396	107.903	127.43	98.1126	76.1977	121.681	104.675	112.147	120.711	140.238	110.92	89.0051	134.488	79.0967	87.6605	107.188	77.8697	55.9548	101.438	95.1324	114.659	85.3416	63.4268	108.91	123.223	93.9054	71.9906	117.474
191T	34.9275	28.1669	37.9452	46.3679	28.5271	34.6591	35.7992	28.642	28.0702	16.4326	22.243	101.04	109.462	91.6216	97.7535	98.8937	91.7364	91.1646	79.527	85.3374	101.4	107.532	108.672	101.515	100.943	89.3053	95.1157	109.823	115.954	117.095	109.937	109.366	97.728	103.538	98.1138	99.2539	92.0966	91.5248	79.8873	85.6977	105.386	98.2286	97.6568	86.0192	91.8296	99.3687	98.7969	87.1593	92.9697
192T	65.0519	21	82	102.316	44.3564	59.3137	74.2157	78.7879	54.3269	0	56.32	168.052	188.368	130.408	145.366	160.268	164.84	140.379	86.0519	142.372	191.408	206.366	221.268	225.84	201.379	147.052	203.372	211.724	226.681	241.583	246.156	221.695	167.368	223.688	168.722	183.624	188.196	163.735	109.408	165.728	198.581	203.154	178.693	124.366	180.686	218.055	193.595	139.268	195.588
193T	20.9135	22.7991	19.6544	24.7788	18.3158	15.1982	21.5352	17.2113	10.5843	0	15.4444	63.367	68.4913	62.0283	58.9108	65.2477	60.9239	54.2968	43.7126	59.157	58.8837	55.7661	62.1031	57.7792	51.1522	40.5679	56.0123	64.008	60.8905	67.2274	62.9036	56.2765	45.6922	61.1367	54.4275	60.7644	56.4406	49.8135	39.2293	54.6737	57.6469	53.323	46.696	36.1117	51.5561	59.66	53.0329	42.4486	57.8931
194T	78.2609	70.6349	69.5035	91.791	58.2677	57.3333	60.2837	62.7451	56.6423	29.5683	63.7306	218.399	240.687	207.164	206.229	209.179	211.641	205.538	178.464	212.626	206.032	205.098	208.048	210.51	204.407	177.333	211.495	228.32	227.385	230.336	232.797	226.694	199.62	233.782	193.862	196.812	199.274	193.171	166.097	200.259	195.878	198.339	192.237	165.163	199.325	201.29	195.187	168.113	202.275
199T	20.0995	13.0337	75	94.152	42.2632	55.2632	50.2674	39.8522	25.8857	0	47.0588	108.133	127.285	75.3964	88.3964	83.4006	72.9854	59.0189	33.1332	80.192	137.363	150.363	145.367	134.952	120.985	95.0995	142.158	156.515	169.515	164.519	154.104	140.137	114.252	161.31	117.626	112.63	102.215	88.2484	62.3627	109.421	125.63	115.215	101.248	75.3627	122.421	110.219	96.2526	70.3669	117.426
[truncated: 466 more columns]

## Sheet: NAT_MI_CMI
Sample	BCAT1	SEPT9	NEW	OLD	IRF4	NPY	GATA5	SDC2	WIF1	HIC1	ITGA4	nVAR00001	nVAR00002	nVAR00003	nVAR00004	nVAR00005	nVAR00006	nVAR00007	nVAR00008	nVAR00009	nVAR00010	nVAR00011	nVAR00012	nVAR00013	nVAR00014	nVAR00015	nVAR00016	nVAR00017	nVAR00018	nVAR00019	nVAR00020	nVAR00021	nVAR00022	nVAR00023	nVAR00024	nVAR00025	nVAR00026	nVAR00027	nVAR00028	nVAR00029	nVAR00030	nVAR00031	nVAR00032	nVAR00033	nVAR00034	nVAR00035	nVAR00036	nVAR00037	nVAR00038
1T	0.403709	0.366667	0	0.122424	0	0.243243	2.00501	0.56051	0.69697	0	0.247573	0.770376	0.8928	0.770376	1.01362	2.77539	1.33089	1.46735	0.770376	1.01795	0.403709	0.646952	2.40872	0.964219	1.10068	0.403709	0.651282	0.526133	0.769376	2.53115	1.08664	1.2231	0.526133	0.773706	0.646952	2.40872	0.964219	1.10068	0.403709	0.651282	2.65196	1.20746	1.34392	0.646952	0.894525	2.96923	3.10569	2.40872	2.65629
3T	1.28151	3.53403	0	0	0.898356	0.383764	0.330317	0	0	0	0.038746	4.81554	4.81554	5.7139	5.19931	5.14586	4.81554	4.81554	4.81554	4.85429	2.17987	1.66528	1.61183	1.28151	1.28151	1.28151	1.32026	2.17987	1.66528	1.61183	1.28151	1.28151	1.28151	1.32026	2.56363	2.51019	2.17987	2.17987	2.17987	2.21861	1.99559	1.66528	1.66528	1.66528	1.70402	1.61183	1.61183	1.61183	1.65058
6T	15.8663	1.7284	0.462185	1.06332	2.12515	13.5863	2.40055	1.24276	3.11688	0	1.62791	18.0569	18.6581	19.7199	31.181	19.9953	18.8375	20.7116	17.5947	19.2226	18.4537	29.9148	18.7291	17.5713	19.4454	16.3285	17.9564	19.0548	30.516	19.3302	18.1724	20.0465	16.9297	18.5576	31.5778	20.392	19.2342	21.1084	17.9915	19.6194	31.8532	30.6954	32.5695	29.4526	31.0805	19.5096	21.3838	18.2669	19.8948
10T	9.85591	4.21053	0.461187	0.789238	4.70229	3.28889	2.2467	0.35814	1.31884	0.125329	0.118812	14.5276	14.8557	18.7687	17.3553	16.3131	14.4246	15.3853	14.1918	14.1852	15.0194	13.606	12.5638	10.6752	11.6359	10.4424	10.4359	15.3474	13.934	12.8918	11.0033	11.964	10.7705	10.764	17.8471	16.8049	14.9163	15.877	14.6835	14.677	15.3915	13.5029	14.4636	13.2701	13.2636	12.4607	13.4214	12.2279	12.2214
11T	12.0729	2.16182	0.523256	0.467043	3.40314	9.85037	1.725	1.93717	1.16173	0	1.2	14.7579	14.7017	17.6378	24.0851	15.9597	16.1719	15.3964	14.2347	15.4347	15.9993	22.4465	14.3211	14.5333	13.7578	12.5961	13.7961	15.943	22.3903	14.2649	14.4771	13.7016	12.5399	13.7399	25.3264	17.201	17.4132	16.6377	15.476	16.676	23.6482	23.8604	23.085	21.9232	23.1232	15.735	14.9596	13.7979	14.9979
13T	0.443288	0.539235	0	0.302538	0.976	2.09246	1.0631	0.680938	0.73807	0	0.135294	0.982524	1.28506	1.95852	3.07498	2.04563	1.66346	1.72059	0.982524	1.11782	1.41929	2.53575	1.50639	1.12423	1.18136	0.443288	0.578582	1.72183	2.83828	1.80893	1.42676	1.4839	0.745826	0.88112	3.51175	2.48239	2.10023	2.15736	1.41929	1.55458	3.59885	3.21668	3.27382	2.53575	2.67104	2.18733	2.24446	1.50639	1.64168
15T	1.05923	0.366391	0.11135	0.589686	0.20681	0.480929	0.154336	0.650746	0.0879594	0.288092	0.162896	1.53697	2.01531	1.63243	1.90655	1.57996	2.07637	1.51358	1.71372	1.58852	1.37739	1.65151	1.32492	1.82133	1.25854	1.45868	1.33348	1.85573	2.12985	1.80326	2.29967	1.73688	1.93701	1.81182	1.74697	1.42038	1.91679	1.354	1.55414	1.42894	1.6945	2.19091	1.62812	1.82825	1.70306	1.86432	1.30153	1.50166	1.37647
16T	4.52349	4.05357	0	0.04	1.11628	0.308901	0.440945	0.121143	0.0857955	0	0.0337019	8.57706	8.61706	9.69334	8.88596	9.01801	8.6982	8.66286	8.57706	8.61076	5.63977	4.83239	4.96443	4.64463	4.60929	4.52349	4.55719	5.67977	4.87239	5.00443	4.68463	4.64929	4.56349	4.59719	5.94867	6.08071	5.76091	5.72556	5.63977	5.67347	5.27334	4.95353	4.91819	4.83239	4.86609	5.08558	5.05023	4.96443	4.99814
17T	11.3815	11.1507	0.390728	0.126186	2.68728	2.96765	1.65565	1.12239	0.256329	0	0.432084	22.9229	22.6584	25.2195	25.4999	24.1879	23.6546	22.7885	22.5322	22.9643	14.4595	14.7399	13.4279	12.8946	12.0285	11.7722	12.2043	14.1949	14.4753	13.1633	12.6301	11.764	11.5077	11.9397	17.0364	15.7244	15.1911	14.3251	14.0688	14.5008	16.0048	15.4715	14.6055	14.3491	14.7812	14.1595	13.2935	13.0371	13.4692
18T	10.3247	90.3125	88.5993	0.119375	80.6647	86.5079	91.5033	52.5478	0.597633	0	81.7439	189.237	100.757	181.302	187.145	192.14	153.185	101.235	100.637	182.381	179.589	185.432	190.427	151.472	99.5217	98.924	180.668	91.1087	96.952	101.947	62.9918	11.0417	10.4441	92.1879	177.497	182.493	143.537	91.587	90.9893	172.733	188.336	149.38	97.4302	96.8326	178.576	154.376	102.426	101.828	183.572
21T	5.45455	10.5079	0.148515	0.134921	4.375	1.48499	1.0119	1.09546	0.529837	0	0.247396	16.1109	16.0973	20.3374	17.4474	16.9743	17.0579	16.4923	15.9624	16.2098	9.97806	7.08805	6.61497	6.69852	6.1329	5.60306	5.85046	9.96447	7.07446	6.60137	6.68493	6.1193	5.58947	5.83686	11.3145	10.8415	10.925	10.3594	9.82955	10.0769	7.95144	8.035	7.46937	6.93954	7.18693	7.56191	6.99629	6.46645	6.71385
23T	3.35664	2.59686	0	0.851636	2.54613	2.90456	3.41951	2.972	4.50467	0	2.00717	5.9535	6.80514	8.49963	8.85807	9.37301	8.9255	10.4582	5.9535	7.96067	5.90277	6.26121	6.77616	6.32864	7.86132	3.35664	5.36381	6.7544	7.11284	7.62779	7.18028	8.71295	4.20828	6.21545	8.80733	9.32228	8.87477	10.4074	5.90277	7.90994	9.68072	9.23321	10.7659	6.26121	8.26838	9.74816	11.2808	6.77616	8.78332
25T	0.64386	0.136364	0	0.310943	0.166667	0.675	0.470149	0.43609	0.130909	0	0.117318	0.780223	1.09117	0.94689	1.45522	1.25037	1.21631	0.911132	0.780223	0.897542	0.810526	1.31886	1.11401	1.07995	0.774769	0.64386	0.761178	1.12147	1.6298	1.42495	1.39089	1.08571	0.954802	1.07212	1.48553	1.28068	1.24662	0.941435	0.810526	0.927845	1.78901	1.75495	1.44977	1.31886	1.43618	1.5501	1.24492	1.11401	1.23133
27T	10.319	1.54135	0.22973	0.538462	2.17077	12.439	2.33468	0.387919	3.83495	0	0.684211	12.0901	12.3988	14.0311	24.2994	14.1951	12.2483	15.6953	11.8604	12.5446	12.7195	22.9878	12.8834	10.9367	14.3837	10.5487	11.233	13.0282	23.2965	13.1922	11.2454	14.6924	10.8575	11.5417	24.9288	14.8245	12.8777	16.3247	12.4898	13.174	25.0927	23.146	26.593	22.758	23.4423	13.0416	16.4887	12.6537	13.3379
30T	9.03509	1.56589	0.206349	0.295625	2.46032	4.45205	0.983607	0.473228	0.504854	0	0.346154	10.8073	10.8966	13.0613	15.053	11.5846	11.0742	11.1058	10.601	10.9471	11.7018	13.6935	10.225	9.71467	9.74629	9.24144	9.58759	11.791	13.7828	10.3143	9.80394	9.83557	9.33071	9.67687	15.9475	12.479	11.9686	12.0003	11.4954	11.8416	14.4707	13.9604	13.992	13.4871	13.8333	10.4919	10.5235	10.0187	10.3648
31T	11.7766	2.76852	0.0865385	0.409434	1.001	3.09091	1.55556	1.33537	0.462185	0	0.08	14.6317	14.9546	15.5462	17.6361	16.1007	15.8805	15.0074	14.5452	14.6252	12.8642	14.9541	13.4187	13.1986	12.3254	11.8632	11.9432	13.1871	15.277	13.7416	13.5215	12.6483	12.1861	12.2661	15.8686	14.3332	14.113	13.2398	12.7777	12.8577	16.4231	16.2029	15.3297	14.8676	14.9476	14.6676	13.7944	13.3322	13.4122
32T	2.40525	1.54762	0	0.0902857	0.194332	0.116371	0.301105	0	0.873857	0.157417	0	3.95287	4.04315	4.1472	4.06924	4.25397	3.95287	4.82672	4.11028	3.95287	2.59958	2.52162	2.70635	2.40525	3.27911	2.56266	2.40525	2.68987	2.6119	2.79664	2.49553	3.36939	2.65295	2.49553	2.71595	2.90068	2.59958	3.47344	2.757	2.59958	2.82272	2.52162	3.39548	2.67904	2.52162	2.70635	3.58021	2.86377	2.70635
33T	2.39264	1.26177	1.33092	0.515815	0.895349	1.3697	0.420664	0.931641	1.54789	0	1.63724	4.98533	4.17022	4.54976	5.02411	4.07507	4.58605	5.2023	3.65441	5.29165	4.6189	5.09325	4.14422	4.6552	5.27145	3.72356	5.3608	3.8038	4.27815	3.32912	3.84009	4.45635	2.90845	4.54569	4.65768	3.70865	4.21963	4.83588	3.28799	4.92523	4.183	4.69398	5.31023	3.76234	5.39957	3.74494	4.36119	2.8133	4.45054
35T	7.63557	24.8092	0.211082	0.958922	7.48299	10.7914	1.06742	0.0841346	2.82609	0	0.231481	32.6558	33.4037	39.9277	43.2361	33.5122	32.5289	35.2708	32.4447	32.6762	15.3296	18.638	8.91407	7.93079	10.6727	7.84666	8.07814	16.0775	19.3859	9.66191	8.67863	11.4206	8.5945	8.82598	25.9099	16.186	15.2027	17.9447	15.1186	15.35	19.4944	18.5111	21.253	18.4269	18.6584	8.78713	11.5291	8.70299	8.93447
36T	10.75	12.4434	0.362136	1.31325	3.07853	7.17421	0.676622	0.615654	0.532353	0	0.205217	23.5556	24.5067	26.272	30.3677	23.8701	23.8091	23.7258	23.1934	23.3987	14.1907	18.2863	11.7888	11.7278	11.6445	11.1121	11.3174	15.1418	19.2375	12.7399	12.6789	12.5956	12.0633	12.2685	21.0027	14.5052	14.4442	14.3609	13.8285	14.0338	18.6008	18.5399	18.4566	17.9242	18.1294	12.0423	11.959	11.4266	11.6318
38T	4.27184	2.63158	0.434783	0.431631	1.45191	1.66976	2.13531	1.80417	0.357895	0.284753	1.05455	7.33821	7.33505	8.35533	8.57318	9.03873	8.70759	7.26132	7.18818	7.95797	6.15853	6.37639	6.84193	6.51079	5.06452	4.99138	5.76117	6.15538	6.37323	6.83878	6.50764	5.06137	4.98823	5.75802	7.39351	7.85906	7.52792	6.08165	6.0085	6.7783	8.07691	7.74577	6.2995	6.22636	6.99615	8.21132	6.76505	6.6919	7.4617
39T	0.982759	0.976378	0	0.143925	0.652344	0.369048	0.381667	0.433333	0.30719	0	0.0927152	1.95914	2.10306	2.61148	2.32818	2.3408	2.39247	2.26633	1.95914	2.05185	1.6351	1.35181	1.36443	1.41609	1.28995	0.982759	1.07547	1.77903	1.49573	1.50835	1.56002	1.43387	1.12668	1.2194	2.00415	2.01677	2.06844	1.94229	1.6351	1.72782	1.73347	1.78514	1.659	1.35181	1.44452	1.79776	1.67161	1.36443	1.45714
43T	1.89342	3.94495	0	0.0395495	1.61491	2.92757	0.598095	0.956568	1.06112	0	0.538525	5.83838	5.87793	7.45328	8.76594	6.43647	6.79495	6.8995	5.83838	6.3769	3.50833	4.82099	2.49152	2.84999	2.95455	1.89342	2.43195	3.54788	4.86054	2.53107	2.88954	2.9941	1.93297	2.4715	6.4359	4.10643	4.4649	4.56946	3.50833	4.04686	5.41908	5.77756	5.88211	4.82099	5.35951	3.44809	3.55264	2.49152	3.03004
44T	2.2434	1.48064	0	0	3.2872	15.9574	1.69811	0.847619	1.09322	0	0.121429	3.72404	3.72404	7.01124	19.6815	5.42215	4.57166	4.81726	3.72404	3.84547	5.5306	18.2008	3.94151	3.09102	3.33662	2.2434	2.36483	5.5306	18.2008	3.94151	3.09102	3.33662	2.2434	2.36483	21.488	7.22871	6.37822	6.62382	5.5306	5.65203	19.899	19.0485	19.2941	18.2008	18.3223	4.78913	5.03474	3.94151	4.06294
48T	18.8079	19.441	0.344375	0.639535	6.66667	2.28571	1.39286	0.291772	1.01923	0	0.885321	38.5933	38.8885	44.9156	40.5347	39.6418	38.5407	39.2682	38.2489	39.1343	25.819	21.438	20.5452	19.4441	20.1716	19.1523	20.0376	26.1141	21.7332	20.8403	19.7393	20.4667	19.4475	20.3328	27.7603	26.8675	25.7664	26.4938	25.4746	26.3599	22.4865	21.3854	22.1129	21.0937	21.979	20.4926	21.22	20.2008	21.0861
49T	3.60385	0.845646	0.281792	0.29987	0.766908	0.480247	0.970551	0.223947	0.252774	0.0752427	0.142421	4.73129	4.74937	5.21641	4.92974	5.42005	4.67344	4.70227	4.52474	4.59192	4.65255	4.36589	4.85619	4.10959	4.13842	3.96089	4.02806	4.67063	4.38397	4.87427	4.12767	4.1565	3.97896	4.04614	4.85101	5.34131	4.59471	4.62353	4.446	4.51318	5.05465	4.30805	4.33687	4.15934	4.22652	4.79835	4.82718	4.64964	4.71682
51T	9.31624	4.29253	0.625	0.779528	4.32099	10.0279	1.2963	0.955414	1.40898	0	0.351759	14.2338	14.3883	17.9298	23.6366	14.9051	14.5642	15.0178	13.6088	13.9605	14.2622	19.9691	11.2375	10.8967	11.3502	9.94124	10.293	14.4168	20.1236	11.3921	11.0512	11.5048	10.0958	10.4475	23.6651	14.9335	14.5926	15.0462	13.6372	13.989	20.6404	20.2995	20.7531	19.3441	19.6959	11.5679	12.0215	10.6125	10.9643
58T	12.7778	8.125	0	0.102038	5.3303	7.64045	2.26337	0.183333	0.363362	0	0.84792	20.9028	21.0048	26.2331	28.5432	23.1662	21.0861	21.2661	20.9028	21.7507	18.1081	20.4182	15.0412	12.9611	13.1411	12.7778	13.6257	18.2101	20.5203	15.1432	13.0631	13.2432	12.8798	13.7277	25.7485	20.3714	18.2914	18.4714	18.1081	18.956	22.6816	20.6016	20.7816	20.4182	21.2661	15.2245	15.4045	15.0412	15.8891
60T	2.28889	3.80208	0	0	0.563991	1.76817	1.11346	1.23844	1.32667	0	0.510949	6.09097	6.09097	6.65496	7.85915	7.20443	7.32942	7.41764	6.09097	6.60192	2.85288	4.05706	3.40235	3.52733	3.61556	2.28889	2.79984	2.85288	4.05706	3.40235	3.52733	3.61556	2.28889	2.79984	4.62105	3.96634	4.09132	4.17955	2.85288	3.36383	5.17052	5.2955	5.38373	4.05706	4.56801	4.64079	4.72901	3.40235	3.91329
61T	8.4322	3.25056	0	0	2.71226	3.67816	2.7321	1.22904	1.15012	0	0.716724	11.6828	11.6828	14.395	15.3609	14.4149	12.9118	12.8329	11.6828	12.3995	11.1445	12.1104	11.1643	9.66124	9.58232	8.4322	9.14893	11.1445	12.1104	11.1643	9.66124	9.58232	8.4322	9.14893	14.8226	13.8766	12.3735	12.2946	11.1445	11.8612	14.8425	13.3394	13.2605	12.1104	12.8271	12.3933	12.3144	11.1643	11.881
64T	4.81865	2.10037	0	0	0.605565	1.97044	3.76874	2.83447	0.601626	0	1.29032	6.91902	6.91902	7.52459	8.88947	10.6878	9.75349	7.52065	6.91902	8.20935	5.42422	6.7891	8.58739	7.65312	5.42028	4.81865	6.10898	5.42422	6.7891	8.58739	7.65312	5.42028	4.81865	6.10898	7.39466	9.19295	8.25868	6.02584	5.42422	6.71454	10.5578	9.62356	7.39072	6.7891	8.07942	11.4219	9.18902	8.58739	9.87771
65T	29.0741	21.1155	16.2121	22.8696	19.3089	17.2	21.7143	21.7102	2.73997	0	20.742	66.4017	73.0592	69.4986	67.3896	71.9039	71.8998	52.9296	50.1896	70.9316	64.5951	62.4862	67.0005	66.9964	48.0262	45.2862	66.0282	71.2526	69.1436	73.6579	73.6539	54.6836	51.9436	72.6856	65.583	70.0973	70.0932	51.123	48.383	69.125	67.9884	67.9843	49.014	46.2741	67.0161	72.4986	53.5283	50.7884	71.5303
70T	0.714055	0.424286	0	0.208571	0.981758	0.509058	0.512041	0.438889	0.113122	0	0.290201	1.13834	1.34691	2.1201	1.6474	1.65038	1.57723	1.25146	1.13834	1.42854	1.69581	1.22311	1.2261	1.15294	0.827177	0.714055	1.00426	1.90438	1.43168	1.43467	1.36152	1.03575	0.922626	1.21283	2.20487	2.20785	2.1347	1.80893	1.69581	1.98601	1.73515	1.662	1.33624	1.22311	1.51331	1.66498	1.33922	1.2261	1.5163
71T	5.96748	0.947917	0.113636	0.264453	1.53846	2.23881	2.75338	0.892628	1.12016	0	0.328767	7.02903	7.17985	8.45386	9.1542	9.66877	7.80802	8.03555	6.9154	7.24416	7.61958	8.31992	8.83449	6.97374	7.20127	6.08112	6.40988	7.77039	8.47074	8.98531	7.12456	7.35209	6.23193	6.5607	9.74475	10.2593	8.39857	8.6261	7.50594	7.83471	10.9597	9.09891	9.32644	8.20629	8.53505	9.61349	9.84101	8.72086	9.04963
73T	44.9558	35.8772	38.8034	52.2222	32.5926	32.1905	30.2297	43.254	29.75	16.8317	35.6463	119.636	133.055	113.426	113.023	111.063	124.087	110.583	97.6646	116.479	116.352	115.95	113.989	127.013	113.509	100.591	119.405	129.771	129.368	127.408	140.432	126.928	114.01	132.824	109.739	107.778	120.802	107.298	94.38	113.195	107.376	120.4	106.896	93.9779	112.792	118.439	104.935	92.0172	110.832
74T	34.5631	31.7857	2.48462	4.80392	21.4074	20.6838	9.26707	2.31304	5.58197	0.168376	4.25532	68.8334	71.1527	87.7562	87.0326	75.6159	68.6619	71.9308	66.5172	70.6041	58.4551	57.7315	46.3148	39.3608	42.6297	37.2161	41.303	60.7744	60.0508	48.6341	41.6801	44.949	39.5354	43.6223	76.6543	65.2376	58.2836	61.5525	56.1389	60.2258	64.5139	57.5599	60.8288	55.4152	59.5022	46.1432	49.4121	43.9986	48.0855
75T	8.89286	30.1667	0	0.133043	2.73043	1.42727	1.18584	0.502586	0.780357	0.0405946	0.152318	39.0595	39.1926	41.79	40.4868	40.2454	39.5621	39.8399	39.1001	39.2118	11.6233	10.3201	10.0787	9.39544	9.67321	8.93345	9.04518	11.7563	10.4532	10.2117	9.52849	9.80626	9.0665	9.17822	13.0506	12.8091	12.1259	12.4036	11.6639	11.7756	11.506	10.8227	11.1005	10.3607	10.4724	10.5813	10.8591	10.1193	10.231
76T	7.22115	7.01786	0	0	3.34029	3.33945	1.37212	0.205882	0.783784	0	0.155072	14.239	14.239	17.5793	17.5785	15.6111	14.4449	15.0228	14.239	14.3941	10.5614	10.5606	8.59327	7.42704	8.00494	7.22115	7.37623	10.5614	10.5606	8.59327	7.42704	8.00494	7.22115	7.37623	13.9009	11.9336	10.7673	11.3452	10.5614	10.7165	11.9327	10.7665	11.3444	10.5606	10.7157	8.79915	9.37706	8.59327	8.74834
82T	4.11146	5.99048	0	0.2	1.49582	2.48125	0.865702	0.465306	0.751456	0	0.366923	10.1019	10.3019	11.5978	12.5832	10.9676	10.5672	10.8534	10.1019	10.4689	5.60728	6.59271	4.97716	4.57677	4.86292	4.11146	4.47838	5.80728	6.79271	5.17716	4.77677	5.06292	4.31146	4.67838	8.08853	6.47298	6.07258	6.35873	5.60728	5.9742	7.45841	7.05802	7.34417	6.59271	6.95963	5.44247	5.72862	4.97716	5.34409
86T	0.858291	0.327778	0	0.272452	0.604121	0.489503	1.26794	0.235922	0.0704808	0	0	1.18607	1.45852	1.79019	1.67557	2.45401	1.42199	1.25655	1.18607	1.18607	1.46241	1.34779	2.12623	1.09421	0.928772	0.858291	0.858291	1.73487	1.62025	2.39869	1.36667	1.20122	1.13074	1.13074	1.95192	2.73036	1.69834	1.53289	1.46241	1.46241	2.61574	1.58372	1.41827	1.34779	1.34779	2.36216	2.19671	2.12623	2.12623
87T	6.32308	1.01399	0.122674	0.246591	2.49306	5.65839	1.11607	0.345324	0.310484	0	0.0386857	7.45974	7.58365	9.83012	12.9954	8.45313	7.68239	7.64755	7.33706	7.37575	8.93881	12.1041	7.56182	6.79108	6.75624	6.44575	6.48444	9.06272	12.2281	7.68574	6.91499	6.88015	6.56967	6.60835	14.4745	9.9322	9.16146	9.12662	8.81613	8.85482	13.0975	12.3268	12.2919	11.9815	12.0201	7.78447	7.74963	7.43915	7.47783
98T	3.78899	6.33333	0.0502963	0	3.00107	7.00893	1.55462	0.5976	0.062377	0	0.161806	10.1726	10.1223	13.1234	17.1313	11.6769	10.7199	10.1847	10.1223	10.2841	6.84036	10.8482	5.39391	4.43689	3.90166	3.83929	4.00109	6.79006	10.7979	5.34361	4.38659	3.85137	3.78899	3.9508	13.799	8.34468	7.38766	6.85244	6.79006	6.95187	12.3525	11.3955	10.8603	10.7979	10.9597	5.94121	5.40599	5.34361	5.50542
99T	6.08966	1.80519	0.127219	0.344118	1.71831	3.28387	1.46497	0.215484	0.202703	0	0.292857	8.02207	8.23897	9.61316	11.1787	9.35982	8.11033	8.09755	7.89485	8.18771	7.93518	9.50075	7.68184	6.43236	6.41958	6.21687	6.50973	8.15208	9.71764	7.89874	6.64926	6.63648	6.43377	6.72663	11.0918	9.27293	8.02345	8.01067	7.80797	8.10082	10.8385	9.58901	9.57623	9.37353	9.66638	7.77011	7.75733	7.55462	7.84748
103T	0.348113	0.0633913	0	0.189977	0.09199	0.0614407	0.144533	0.401709	0.0596429	0	0.216667	0.411505	0.601482	0.503494	0.472945	0.556037	0.813214	0.471147	0.411505	0.628171	0.440103	0.409554	0.492646	0.749823	0.407756	0.348113	0.56478	0.63008	0.599531	0.682623	0.9398	0.597733	0.53809	0.754757	0.501544	0.584636	0.841813	0.499746	0.440103	0.65677	0.554087	0.811263	0.469197	0.409554	0.626221	0.894355	0.552289	0.492646	0.709313
104T	11.2346	18.3673	1.00213	1.24605	5.60311	7.89256	1.2821	0.247212	1.16737	0.18555	3.63636	30.604	30.848	35.205	37.4945	30.884	29.8491	30.7693	29.7875	33.2383	17.8398	20.1293	13.5188	12.4839	13.4041	12.4223	15.8731	18.0837	20.3732	13.7627	12.7278	13.648	12.6662	16.117	24.7302	18.1198	17.0849	18.0051	17.0232	20.474	20.4092	19.3743	20.2945	19.3127	22.7635	12.7639	13.684	12.7022	16.153
107T	3.81969	0.60343	0	0.241546	1.06618	1.01	0.333853	0.489559	0.159066	0	0.272807	4.42312	4.66467	5.4893	5.43312	4.75697	4.91268	4.58219	4.42312	4.69593	4.88587	4.82969	4.15354	4.30925	3.97876	3.81969	4.0925	5.12741	5.07124	4.39509	4.5508	4.2203	4.06124	4.33404	5.89587	5.21972	5.37543	5.04493	4.88587	5.15868	5.16354	5.31925	4.98876	4.82969	5.1025	4.6431	4.31261	4.15354	4.42635
108T	8.90121	6.44491	0.331954	0.100138	1.13804	3.51029	1.22265	0.998976	0.833721	0	0.332258	15.6781	15.4463	16.4842	18.8564	16.5688	16.3451	16.1798	15.3461	15.6784	10.3712	12.7435	10.4558	10.2321	10.0669	9.23316	9.56542	10.1394	12.5116	10.224	10.0003	9.83507	9.00135	9.33361	13.5495	11.2619	11.0382	10.873	10.0392	10.3715	13.6342	13.4105	13.2452	12.4115	12.7438	11.1228	10.9576	10.1239	10.4561
110Ta	9.07039	17.9901	0	0.131502	5.54688	5.47115	1.16723	0.625464	1.172	0	0.828704	27.0605	27.192	32.6073	32.5316	28.2277	27.6859	28.2325	27.0605	27.8892	14.6173	14.5415	10.2376	9.69585	10.2424	9.07039	9.89909	14.7488	14.673	10.3691	9.82735	10.3739	9.20189	10.0306	20.0884	15.7845	15.2427	15.7893	14.6173	15.446	15.7088	15.167	15.7135	14.5415	15.3702	10.8631	11.4096	10.2376	11.0663
110Tb	4.01975	17.9901	0	0.131502	5.54688	5.47115	1.16723	0.625464	1.172	0	0.828704	22.0098	22.1413	27.5567	27.481	23.177	22.6353	23.1818	22.0098	22.8385	9.56662	9.4909	5.18697	4.64521	5.19175	4.01975	4.84845	9.69812	9.6224	5.31848	4.77671	5.32325	4.15125	4.97995	15.0378	10.7338	10.1921	10.7386	9.56662	10.3953	10.6581	10.1164	10.6629	9.4909	10.3196	5.81244	6.35898	5.18697	6.01568
111T	4.02036	7.07434	0	0.019456	1.2526	0	0.18731	0.132888	0.0756892	0	0.0806883	11.0947	11.1142	12.3473	11.0947	11.282	11.2276	11.1704	11.0947	11.1754	5.27296	4.02036	4.20767	4.15324	4.09605	4.02036	4.10104	5.29242	4.03981	4.22712	4.1727	4.1155	4.03981	4.1205	5.27296	5.46027	5.40585	5.34865	5.27296	5.35365	4.20767	4.15324	4.09605	4.02036	4.10104	4.34055	4.28336	4.20767	4.28835
113T	8.32456	2.06383	0	0	4.64718	4.79326	1.01863	0.439344	0.524299	0	0.124615	10.3884	10.3884	15.0356	15.1817	11.407	10.8277	10.9127	10.3884	10.513	12.9717	13.1178	9.34319	8.76391	8.84886	8.32456	8.44918	12.9717	13.1178	9.34319	8.76391	8.84886	8.32456	8.44918	17.765	13.9904	13.4111	13.496	12.9717	13.0964	14.1364	13.5572	13.6421	13.1178	13.2424	9.78253	9.86749	9.34319	9.4678
114T	20	8.92793	1.08491	2.47678	6.58	10	2.99138	0.569369	2.7193	0	0.49021	30.0128	31.4047	35.5079	38.9279	31.9193	29.4973	31.6472	28.9279	29.4181	27.6649	31.0849	24.0763	21.6543	23.8042	21.0849	21.5751	29.0568	32.4768	25.4682	23.0461	25.1961	22.4768	22.967	36.58	29.5714	27.1494	29.2993	26.58	27.0702	32.9914	30.5694	32.7193	30	30.4902	23.5607	25.7107	22.9914	23.4816
115T	8.95807	8.44866	0	0	5.96262	2.86207	0.532537	0.4047	0.465042	0	0.125926	17.4067	17.4067	23.3693	20.2688	17.9393	17.8114	17.8718	17.4067	17.5327	14.9207	11.8201	9.49061	9.36277	9.42311	8.95807	9.08399	14.9207	11.8201	9.49061	9.36277	9.42311	8.95807	9.08399	17.7828	15.4532	15.3254	15.3857	14.9207	15.0466	12.3527	12.2248	12.2852	11.8201	11.9461	9.8953	9.95565	9.49061	9.61653
118T	4.42287	2.27273	0.175339	0.10814	3.67273	5.46364	1.19073	0.612335	0.640732	0	0.500847	6.87094	6.80374	10.3683	12.1592	7.88632	7.30793	7.33633	6.6956	7.19644	8.27094	10.0618	5.78894	5.21054	5.23894	4.59821	5.09906	8.20374	9.99465	5.72174	5.14334	5.17174	4.53101	5.03186	13.5592	9.28632	8.70793	8.73633	8.0956	8.59644	11.0772	10.4988	10.5272	9.88651	10.3874	6.22593	6.25433	5.6136	6.11444
119T	36.9863	29.0749	38.1336	44.0887	26.2911	30.1275	25.8065	32.8605	25	17.6539	28.2906	104.195	110.15	92.3523	96.1887	91.8676	98.9217	91.0612	83.7151	94.3518	101.411	105.247	100.926	107.98	100.12	92.7738	103.411	107.366	111.202	106.881	113.935	106.075	98.7289	109.366	93.4048	89.0838	96.1379	88.2774	80.9313	91.568	92.9202	99.9743	92.1138	84.7677	95.4044	95.6533	87.7928	80.4466	91.0834
125T	17.6154	18.7407	0.411382	0.761345	5.52137	4.58065	1.7381	0.754472	0.984496	0.0521678	0.311613	36.7675	37.1175	41.8775	40.9368	38.0942	37.1106	37.3406	36.4083	36.6677	23.5481	22.6074	19.7649	18.7812	19.0113	18.0789	18.3384	23.8981	22.9574	20.1148	19.1312	19.3612	18.4289	18.6883	27.7174	24.8748	23.8912	24.1212	23.1889	23.4484	23.9341	22.9505	23.1805	22.2482	22.5076	20.108	20.338	19.4056	19.6651
126T	6.84303	1.54374	1.29742	1.62461	2.38562	5.58678	2.83489	1.10333	0.571717	0	1.09412	9.6842	10.0114	10.7724	13.9735	11.2217	9.4901	8.95849	8.38677	9.48089	10.5261	13.7272	10.9753	9.24378	8.71217	8.14046	9.23458	10.8533	14.0544	11.3025	9.57097	9.03936	8.46764	9.56176	14.8154	12.0635	10.332	9.80037	9.22865	10.3228	15.2647	13.5331	13.0015	12.4298	13.5239	10.7813	10.2496	9.67792	10.772
127T	1.20752	0.551881	0.0913462	0.0984701	0.84607	0.624874	0.370737	0.515187	0.166475	0	0.124786	1.85075	1.85788	2.60548	2.38428	2.13014	2.27459	1.92588	1.75941	1.88419	2.14494	1.92374	1.66961	1.81406	1.46535	1.29887	1.42366	2.15206	1.93087	1.67673	1.82118	1.47247	1.30599	1.43078	2.67847	2.42433	2.56878	2.22007	2.05359	2.17838	2.20313	2.34758	1.99887	1.8324	1.95718	2.09345	1.74474	1.57826	1.70305
128T	3.80035	6.55271	0.159398	0.214925	0.825163	1.29487	1.65862	1.46429	0.689956	0	0.423299	10.5125	10.568	11.1782	11.6479	12.0117	11.8173	11.043	10.3531	10.7764	4.78491	5.25462	5.61836	5.42403	4.64971	3.95975	4.38305	4.84044	5.31015	5.67389	5.47956	4.70523	4.01528	4.43857	5.92039	6.28413	6.0898	5.31547	4.62551	5.04881	6.75384	6.55951	5.78518	5.09522	5.51852	6.92325	6.14892	5.45897	5.88226
130T	1.24507	2.26667	0	0.0594776	0.337942	0	0.380323	0.126003	0.19022	0	0.428266	3.51173	3.57121	3.84967	3.51173	3.89206	3.63774	3.70195	3.51173	3.94	1.58301	1.24507	1.62539	1.37107	1.43529	1.24507	1.67333	1.64249	1.30454	1.68487	1.43055	1.49476	1.30454	1.73281	1.58301	1.96333	1.70901	1.77323	1.58301	2.01127	1.62539	1.37107	1.43529	1.24507	1.67333	1.75139	1.81561	1.62539	2.05365
132T	3.24752	2.77778	0	0.186649	0.710059	1.89076	2.70968	0.377143	0.659631	0	0.570502	6.0253	6.21195	6.73536	7.91606	8.73498	6.40245	6.68493	6.0253	6.5958	3.95758	5.13828	5.9572	3.62467	3.90716	3.24752	3.81803	4.14423	5.32493	6.14385	3.81132	4.0938	3.43417	4.00468	5.84834	6.66726	4.33473	4.61721	3.95758	4.52809	7.84796	5.51542	5.79791	5.13828	5.70878	6.33435	6.61683	5.9572	6.5277
133T	6.7027	5.14474	1.35	1.69492	3.26087	1.48661	1.03096	0.792453	0.169281	0	0.819923	13.1974	13.5424	15.1083	13.334	12.8784	12.6399	12.0167	11.8474	12.6674	11.3136	9.53931	9.08366	8.84516	8.22198	8.0527	8.87263	11.6585	9.88423	9.42858	9.19007	8.5669	8.39762	9.21754	11.4502	10.9945	10.756	10.1329	9.96357	10.7835	9.22027	8.98176	8.35859	8.18931	9.00923	8.52612	7.90294	7.73366	8.55359
134T	0.313756	0	0	0.0875598	0.407569	3.41463	0.379656	0.132669	0	0	0.172216	0.313756	0.401316	0.721325	3.72839	0.693412	0.446425	0.313756	0.313756	0.485972	0.721325	3.72839	0.693412	0.446425	0.313756	0.313756	0.485972	0.808885	3.81595	0.780972	0.533984	0.401316	0.401316	0.573531	4.13596	1.10098	0.853994	0.721325	0.721325	0.893541	4.10805	3.86106	3.72839	3.72839	3.90061	0.826081	0.693412	0.693412	0.865628
135T	13.4694	16.8403	1.55072	1.90415	5.81213	8.125	2.12844	1.36994	1.64137	0	2.12202	31.8604	32.2138	36.1218	38.4347	32.4381	31.6796	31.951	30.3097	32.4317	20.8322	23.1451	17.1486	16.3901	16.6615	15.0201	17.1421	21.1857	23.4985	17.502	16.7435	17.0149	15.3735	17.4955	27.4065	21.41	20.6515	20.9229	19.2815	21.4035	23.7228	22.9643	23.2358	21.5944	23.7164	16.9678	17.2392	15.5978	17.7198
136T	8.53556	6.41026	0.140801	0.134326	1.76955	4.45378	2.39049	0.249322	0.931034	0.0989884	0.18011	15.0866	15.0801	16.7154	19.3996	17.3363	15.1951	15.8769	15.0448	15.1259	10.4459	13.1301	11.0669	8.92569	9.6074	8.77535	8.85648	10.4394	13.1237	11.0604	8.91921	9.60093	8.76888	8.85	14.7589	12.6956	10.5544	11.2361	10.4041	10.4852	15.3798	13.2387	13.9204	13.0883	13.1695	11.1754	11.8571	11.025	11.1062
137T	29.5752	10.59	2.37215	3.25	9.72477	15.2819	5.96774	2.42424	3.00948	0	3.95928	42.5373	43.4152	49.8899	55.4471	46.1329	42.5894	43.1747	40.1652	44.1245	41.6721	47.2292	37.9151	34.3716	34.9568	31.9473	35.9066	42.5499	48.1071	38.7929	35.2494	35.8346	32.8252	36.7844	54.5818	45.2677	41.7242	42.3094	39.2999	43.2592	50.8248	47.2813	47.8665	44.8571	48.8163	37.9671	38.5524	35.5429	39.5022
138T	8	4.37666	0	0.189937	1.80825	1.38372	0.737705	0.221535	1.11938	0	0.370642	12.3767	12.5666	14.1849	13.7604	13.1144	12.5982	13.496	12.3767	12.7473	9.80825	9.38372	8.7377	8.22153	9.11938	8	8.37064	9.99819	9.57366	8.92764	8.41147	9.30932	8.18994	8.56058	11.192	10.546	10.0298	10.9276	9.80825	10.1789	10.1214	9.60526	10.5031	9.38372	9.75436	8.95924	9.85709	8.7377	9.10835
139T	4.15133	1.08742	0	0.307054	0.249012	1.85915	1.38313	0.345528	0.303745	0	0.640187	5.23875	5.5458	5.48776	7.0979	6.62188	5.58428	5.54249	5.23875	5.87894	4.40034	6.01048	5.53446	4.49686	4.45507	4.15133	4.79152	4.7074	6.31754	5.84152	4.80391	4.76213	4.45838	5.09857	6.2595	5.78347	4.74587	4.70409	4.40034	5.04053	7.39362	6.35601	6.31423	6.01048	6.65067	5.87999	5.83821	5.53446	6.17465
140T	53.833	33.2381	49.902	69.916	34.2975	39.4394	54.4917	40.0943	29.3578	0	34.058	136.973	156.987	121.369	126.511	141.563	127.165	116.429	87.0711	121.129	138.033	143.174	158.227	143.829	133.093	103.735	137.793	158.047	163.188	178.241	163.843	153.107	123.749	157.807	127.57	142.622	128.225	117.488	88.1306	122.189	147.764	133.367	122.63	93.2725	127.33	148.419	137.683	108.325	142.383
141T	19.5652	26.6019	7.68224	15.4717	12.16	17.1318	1.67969	1.22314	22.7763	0.0668571	9.18367	53.8494	61.6389	58.3272	63.2989	47.8468	47.3903	68.9434	46.234	55.3508	39.4075	44.3792	28.9271	28.4706	50.0237	27.3143	36.4311	47.1969	52.1687	36.7166	36.2601	57.8132	35.1038	44.2206	48.857	33.4049	32.9484	54.5015	31.7921	40.9089	38.3767	37.9201	59.4733	36.7639	45.8807	22.468	44.0212	21.3118	30.4286
143T	0.385882	0.326087	0	0.272072	0.232892	0.204767	0.322322	0	0	0	0.134821	0.711969	0.984041	0.944861	0.916736	1.03429	0.711969	0.711969	0.711969	0.846791	0.618774	0.590649	0.708205	0.385882	0.385882	0.385882	0.520704	0.890846	0.862721	0.980277	0.657954	0.657954	0.657954	0.792776	0.823541	0.941097	0.618774	0.618774	0.618774	0.753596	0.912972	0.590649	0.590649	0.590649	0.725471	0.708205	0.708205	0.708205	0.843026
144T	10.518	1.73913	0.700483	0.895225	2.06499	3.12969	2.03061	1.99339	0.964286	0	0.774016	12.9576	13.1524	14.3221	15.3868	14.2878	14.2505	13.2214	12.2571	13.0312	13.2835	14.3482	13.2491	13.2119	12.1828	11.2185	11.9925	13.4782	14.5429	13.4439	13.4066	12.3775	11.4132	12.1873	15.7127	14.6136	14.5764	13.5473	12.583	13.357	15.6783	15.6411	14.612	13.6477	14.4217	14.542	13.5129	12.5486	13.3226
146T	10.5166	14.0833	5.08929	5.58528	7.04412	3.2381	8.7234	6.03226	3.96341	0	5.14706	29.6892	30.1852	31.6441	27.838	33.3233	30.6322	28.5634	24.5999	29.747	22.65	18.844	24.3293	21.6381	19.5693	15.6059	20.7529	23.146	19.34	24.8253	22.1341	20.0653	16.1019	21.2489	20.7988	26.2841	23.593	21.5241	17.5607	22.7078	22.4781	19.787	17.7181	13.7547	18.9018	25.2723	23.2034	19.24	24.3871
147T	4.86413	1.5894	0	0.391129	0.157895	2.87371	0.557072	0.368895	0	0	0.223214	6.45353	6.84466	6.61143	9.32725	7.01061	6.82243	6.45353	6.45353	6.67675	5.02203	7.73784	5.4212	5.23303	4.86413	4.86413	5.08734	5.41315	8.12897	5.81233	5.62415	5.25526	5.25526	5.47847	7.89574	5.5791	5.39092	5.02203	5.02203	5.24524	8.29491	8.10674	7.73784	7.73784	7.96106	5.7901	5.4212	5.4212	5.64442
148T	2.91667	1.5	0	0.0737624	0.811818	0.0792035	0.166972	0.289231	0.0552308	0	0.108148	4.41667	4.49043	5.22848	4.49587	4.58364	4.7059	4.4719	4.41667	4.52481	3.72848	2.99587	3.08364	3.2059	2.9719	2.91667	3.02481	3.80225	3.06963	3.1574	3.27966	3.04566	2.99043	3.09858	3.80769	3.89546	4.01772	3.78372	3.72848	3.83663	3.16284	3.2851	3.0511	2.99587	3.10402	3.37287	3.13887	3.08364	3.19179
150T	2.68126	7.30594	0	0.107895	3.81098	4.87805	1.42687	0.929678	0.372699	0	0.133929	9.98719	10.0951	13.7982	14.8652	11.4141	10.9169	10.3599	9.98719	10.1211	6.49223	7.55931	4.10813	3.61094	3.05396	2.68126	2.81519	6.60013	7.6672	4.21603	3.71883	3.16185	2.78915	2.92308	11.3703	7.91911	7.42191	6.86493	6.49223	6.62616	8.98618	8.48899	7.93201	7.55931	7.69324	5.03781	4.48083	4.10813	4.24206
151T	8.04598	12.0448	0.847953	1.33426	2.37389	3.20856	1.25	1.39601	0.205215	0	0.819672	20.9387	21.4251	22.4647	23.2994	21.3408	21.4868	20.296	20.0908	20.9105	11.2678	12.1025	10.1439	10.2899	9.09914	8.89393	9.7136	11.7541	12.5888	10.6302	10.7763	9.58545	9.38024	10.1999	13.6284	11.6699	11.8159	10.6251	10.4199	11.2395	12.5045	12.6505	11.4597	11.2545	12.0742	10.692	9.50119	9.29598	10.1156
153T	4.73684	6.80272	2.9316	1.54643	5.99455	11.8156	0.97561	2.50522	1.16738	0.28914	1.13452	14.4712	13.086	17.5341	23.3551	12.5152	14.0448	12.7069	11.8287	12.6741	13.663	19.484	8.64405	10.1737	8.83582	7.95758	8.80296	12.2778	18.0988	7.25888	8.78849	7.45065	6.57241	7.41779	22.547	11.707	13.2366	11.8988	11.0205	11.8659	17.528	19.0576	17.7198	16.8415	17.6869	8.21767	6.87983	6.00159	6.84697
154T	12.6923	20.8	0	0	11.5226	6.32411	1.35385	0.698413	0.273709	0	0.827068	33.4923	33.4923	45.0149	39.8164	34.8462	34.1907	33.766	33.4923	34.3194	24.2149	19.0164	14.0462	13.3907	12.966	12.6923	13.5194	24.2149	19.0164	14.0462	13.3907	12.966	12.6923	13.5194	30.5391	25.5688	24.9134	24.4887	24.2149	25.042	20.3703	19.7148	19.2901	19.0164	19.8435	14.7446	14.3199	14.0462	14.8732
155T	4.09201	1.05978	0	0.232673	4.56853	19.2308	2.93785	0.76	0.251799	0	0.566667	5.15179	5.38447	9.72032	24.3826	8.08965	5.91179	5.40359	5.15179	5.71846	8.66054	23.3228	7.02986	4.85201	4.34381	4.09201	4.65868	8.89321	23.5555	7.26254	5.08468	4.57648	4.32468	4.89135	27.8913	11.5984	9.42054	8.91234	8.66054	9.2272	26.2606	24.0828	23.5746	23.3228	23.8894	7.78986	7.28166	7.02986	7.59653
156T	10.8426	1.89873	1.37931	0.710084	3.67816	12.9268	3.16327	2.06612	0.674521	0	1.46154	14.1207	13.4514	16.4195	25.6682	15.9046	14.8075	13.4159	12.7414	14.2029	15.9001	25.1488	15.3852	14.2881	12.8965	12.2219	13.6835	15.2309	24.4795	14.716	13.6188	12.2272	11.5527	13.0142	27.4476	17.6841	16.5869	15.1953	14.5208	15.9823	26.9327	25.8356	24.444	23.7695	25.231	16.072	14.6804	14.0059	15.4674
157T	4.06162	1.10256	0	0.459215	1.38686	3.13253	0.416667	0.389105	0.212422	0	0.431779	5.16419	5.6234	6.55105	8.29672	5.58086	5.55329	5.37661	5.16419	5.59597	5.44849	7.19415	4.47829	4.45073	4.27405	4.06162	4.4934	5.9077	7.65337	4.93751	4.90994	4.73326	4.52084	4.95262	8.58102	5.86515	5.83759	5.66091	5.44849	5.88026	7.61082	7.58326	7.40658	7.19415	7.62593	4.8674	4.69071	4.47829	4.91007
158T	9.10169	19.788	0.128411	0.436396	1.94805	9.31298	1.43526	0.414878	0.588652	0	0.275862	29.0181	29.3261	30.8377	38.2027	30.3249	29.3046	29.4783	28.8897	29.1655	11.1782	18.5431	10.6654	9.64498	9.81876	9.23011	9.50597	11.4861	18.8511	10.9733	9.95297	10.1267	9.53809	9.81395	20.3627	12.485	11.4646	11.6384	11.0497	11.3256	19.8499	18.8296	19.0033	18.4147	18.6905	10.9518	11.1256	10.537	10.8128
159T	5.05282	4.43975	0	0.270793	4.16667	2.41546	0.102639	0.456693	0.36036	0	0.367394	9.49256	9.76336	13.6592	11.908	9.5952	9.94926	9.85292	9.49256	9.85996	9.21948	7.46828	5.15546	5.50951	5.41318	5.05282	5.42021	9.49028	7.73907	5.42625	5.7803	5.68397	5.32361	5.691	11.6349	9.32212	9.67618	9.57984	9.21948	9.58688	7.57092	7.92497	7.82864	7.46828	7.83567	5.61215	5.51582	5.15546	5.52285
160T	10.4252	17.594	0.50571	2.79389	5.83717	7.39762	2.27273	0.87766	2.38095	0	1.27451	28.5249	30.8131	33.8564	35.4168	30.292	28.8969	30.4002	28.0192	29.2937	16.7681	18.3286	13.2037	11.8086	13.3119	10.9309	12.2055	19.0563	20.6168	15.4919	14.0968	15.6001	13.2191	14.4936	23.66	18.5351	17.1401	18.6434	16.2624	17.5369	20.0956	18.7005	20.2038	17.8229	19.0974	13.5756	15.0789	12.698	13.9725
164T	15.2482	2.48668	0.141093	0.134884	3.69231	2.84281	1.36778	0.659164	0.530333	0.235849	0.501305	17.876	17.8698	21.4272	20.5777	19.1027	18.3941	18.2652	17.9708	18.2362	19.0816	18.2321	16.7571	16.0485	15.9197	15.6252	15.8906	19.0754	18.2259	16.7509	16.0423	15.9134	15.619	15.8844	21.7833	20.3083	19.5997	19.4709	19.1764	19.4418	19.4588	18.7502	18.6214	18.3269	18.5923	17.2752	17.1463	16.8519	17.1173
165T	0	0	0	0	0	0.891365	0	1.29477	0	0	0.202321	0	0	0	0.891365	0	1.29477	0	0	0.202321	0	0.891365	0	1.29477	0	0	0.202321	0	0.891365	0	1.29477	0	0	0.202321	0.891365	0	1.29477	0	0	0.202321	0.891365	2.18613	0.891365	0.891365	1.09369	1.29477	0	0	0.202321
166T	8.38207	4.12186	0.237473	0.245045	2.84452	0.882569	1.81574	0.367942	0.310413	0	0.111376	12.7414	12.749	15.3485	13.3865	14.3197	12.8719	12.8143	12.5039	12.6153	11.4641	9.50211	10.4353	8.98748	8.92995	8.61954	8.73091	11.4716	9.50968	10.4429	8.99505	8.93752	8.62711	8.73849	12.1092	13.0423	11.5945	11.537	11.2266	11.338	11.0804	9.63258	9.57505	9.26464	9.37601	10.5657	10.5082	10.1978	10.3092
167T	10.5529	2.08768	0.379237	0	2.2	9.57845	2.40449	0.171089	1.17746	0	0.693023	13.0198	12.6406	14.8406	22.219	15.0451	12.8117	13.818	12.6406	13.3336	13.1321	20.5106	13.3366	11.1032	12.1096	10.9321	11.6251	12.7529	20.1313	12.9574	10.724	11.7303	10.5529	11.2459	22.3313	15.1574	12.924	13.9303	12.7529	13.4459	22.5358	20.3024	21.3088	20.1313	20.8244	13.1285	14.1348	12.9574	13.6504
170T	0.786642	0	0	0.107492	0	0.168047	1.46724	0.146909	0.335893	0	0.284	0.786642	0.894134	0.786642	0.954689	2.25388	0.933551	1.12253	0.786642	1.07064	0.786642	0.954689	2.25388	0.933551	1.12253	0.786642	1.07064	0.894134	1.06218	2.36138	1.04104	1.23003	0.894134	1.17813	0.954689	2.25388	0.933551	1.12253	0.786642	1.07064	2.42193	1.1016	1.29058	0.954689	1.23869	2.40079	2.58978	2.25388	2.53788
171T	18.7226	5.12367	0.167542	0.238095	4.9053	10.6142	3.18868	0.731313	0.680723	0	0.361613	24.0138	24.0843	28.7515	34.4604	27.0349	24.5775	24.527	23.8462	24.2078	23.7954	29.5043	22.0788	19.6214	19.5708	18.8901	19.2517	23.866	29.5749	22.1493	19.692	19.6414	18.9607	19.3223	34.2421	26.8165	24.3592	24.3086	23.6279	23.9895	32.5254	30.0681	30.0175	29.3368	29.6984	22.6425	22.592	21.9112	22.2728
173T	0.343411	0.119091	0	0.138318	0.174138	0.49409	0.710856	0.353333	0.0648182	0	0.101418	0.462502	0.60082	0.63664	0.956592	1.17336	0.815835	0.52732	0.462502	0.56392	0.517549	0.837501	1.05427	0.696744	0.408229	0.343411	0.444829	0.655867	0.975818	1.19258	0.835062	0.546547	0.481729	0.583147	1.01164	1.2284	0.870882	0.582367	0.517549	0.618967	1.54836	1.19083	0.902319	0.837501	0.938919	1.4076	1.11908	1.05427	1.15569
174T	9.90826	8.71985	0.415945	0.359712	7.77605	13.3446	3.93343	1.0828	0.749409	0	1.55388	19.0441	18.9878	26.4042	31.9727	22.5615	19.7109	19.3775	18.6281	20.182	18.1003	23.6688	14.2576	11.407	11.0736	10.3242	11.8781	18.044	23.6126	14.2014	11.3508	11.0174	10.268	11.8219	31.0289	21.6177	18.7671	18.4337	17.6843	19.2382	27.1863	24.3357	24.0023	23.2529	24.8067	14.9245	14.5911	13.8417	15.3956
176T	5.79268	4.55192	0	0	1.21523	1.69972	0.94964	0.911765	0.894656	0.232339	0	10.3446	10.3446	11.5598	12.0443	11.2942	11.2564	11.2393	10.5769	10.3446	7.00791	7.4924	6.74232	6.70445	6.68734	6.02502	5.79268	7.00791	7.4924	6.74232	6.70445	6.68734	6.02502	5.79268	8.70763	7.95755	7.91967	7.90257	7.24025	7.00791	8.44204	8.40416	8.38706	7.72474	7.4924	7.65409	7.63698	6.97466	6.74232
178T	8.72894	14.1176	0	0	1.69014	0.525568	0.549777	0.821727	0.409639	0	0.331133	22.8466	22.8466	24.5367	23.3722	23.3964	23.6683	23.2562	22.8466	23.1777	10.4191	9.25451	9.27872	9.55067	9.13858	8.72894	9.06008	10.4191	9.25451	9.27872	9.55067	9.13858	8.72894	9.06008	10.9447	10.9689	11.2408	10.8287	10.4191	10.7502	9.80429	10.0762	9.66415	9.25451	9.58564	10.1004	9.68836	9.27872	9.60985
179T	5.2439	19.7329	0.641201	0.957708	2.78515	1.46471	0.698795	1.26437	0.525447	0.091363	0	25.618	25.9345	27.762	26.4416	25.6756	26.2412	25.5023	25.0682	24.9768	8.67025	7.34982	6.5839	7.14947	6.41055	5.97647	5.8851	8.98676	7.66632	6.90041	7.46598	6.72706	6.29297	6.20161	9.49376	8.72784	9.29342	8.5545	8.12041	8.02905	7.40741	7.97298	7.23406	6.79998	6.70862	7.20707	6.46814	6.03406	5.9427
180T	15.8863	14.6497	3.06947	3.52137	4.58554	7.64431	3.54938	2.0649	3.51181	0.117065	2.52132	33.6054	34.0573	35.1215	38.1803	34.0854	32.6009	34.0478	30.653	33.0573	23.5413	26.6001	22.5051	21.0207	22.4676	19.0728	21.4771	23.9932	27.052	22.957	21.4726	22.9195	19.5247	21.929	28.1161	24.0212	22.5367	23.9836	20.5889	22.9931	27.08	25.5955	27.0424	23.6477	26.0519	21.5006	22.9475	19.5527	21.957
181T	8.061	30.2703	0.131796	0	5.19031	5.36044	0.672566	0.948553	2.18978	0	0.652916	38.4631	38.3313	43.5216	43.6917	39.0038	39.2798	40.5211	38.3313	38.9842	13.3831	13.5532	8.86536	9.14135	10.3826	8.1928	8.84571	13.2513	13.4214	8.73357	9.00956	10.2508	8.061	8.71392	18.6118	13.9239	14.1999	15.4411	13.2513	13.9042	14.094	14.37	15.6112	13.4214	14.0744	9.68212	10.9233	8.73357	9.38648
185T	4.08163	4.20475	0.907738	1.22355	1.01341	1.25196	1.04286	1.44928	1.74263	0	0.645786	9.19412	9.50994	9.2998	9.53834	9.32924	9.73566	10.029	8.28639	8.93217	6.00278	6.24133	6.03223	6.43865	6.732	4.98937	5.63516	6.3186	6.55714	6.34804	6.75446	7.04782	5.30519	5.95097	6.347	6.1379	6.54432	6.83768	5.09505	5.74083	6.37645	6.78286	7.07622	5.33359	5.97937	6.57377	6.86712	5.12449	5.77028
190T	1.55844	0.209699	0	0.0924501	0.963855	2.90323	0.923077	0.726316	0.520223	0.199706	0.516814	1.76814	1.86059	2.732	4.67137	2.69122	2.49446	2.28836	1.96785	2.28495	2.5223	4.46167	2.48152	2.28476	2.07866	1.75815	2.07526	2.61475	4.55412	2.57397	2.37721	2.17111	1.8506	2.16771	5.42552	3.44537	3.24861	3.04252	2.722	3.03911	5.38474	5.18798	4.98189	4.66137	4.97848	3.20783	3.00174	2.68122	2.99833
191T	7.86241	21.2766	0	0.292517	3.10219	0.555556	0.509259	0.783939	0.61194	0.322506	2.17836	29.139	29.4315	32.2412	29.6946	29.6483	29.9229	29.7509	29.4615	31.3174	10.9646	8.41796	8.37167	8.64635	8.47435	8.18491	10.0408	11.2571	8.71048	8.66418	8.93886	8.76687	8.47743	10.3333	11.5202	11.4739	11.7485	11.5765	11.2871	13.143	8.92722	9.2019	9.0299	8.74047	10.5963	9.15561	8.98361	8.69417	10.55
192T	6.68449	25.6757	1.7134	2.30435	3.94265	5.85284	2.33813	2.73973	5.29126	0.375	9.36275	34.0736	34.6645	36.3028	38.213	34.6983	35.0999	37.6514	32.7352	41.7229	12.3405	14.2507	10.736	11.1376	13.6891	8.77289	17.7606	12.9315	14.8417	11.327	11.7286	14.2801	9.36384	18.3516	16.48	12.9653	13.3669	15.9184	11.0021	19.9899	14.8755	15.2771	17.8286	12.9123	21.9001	11.7623	14.3139	9.39762	18.3854
193T	12.0139	8.8015	0.583942	1.81172	3.91061	1.31827	2.48566	1.81818	1.65336	0.145957	1.01089	21.3993	22.6271	24.726	22.1337	23.301	22.6336	22.4687	20.9613	21.8263	16.5084	13.9161	15.0835	14.416	14.2512	12.7438	13.6087	17.7362	15.1439	16.3113	15.6438	15.479	13.9716	14.8365	17.2428	18.4102	17.7427	17.5779	16.0705	16.9354	15.8178	15.1503	14.9855	13.4781	14.343	16.3177	16.1529	14.6455	15.5104
194T	4.21348	1.37457	0.551724	0.628425	3.23834	13.601	1.29702	1.20879	1.49327	0.100749	1.10476	6.13978	6.21648	8.8264	19.1891	6.88507	6.79684	7.08133	5.6888	6.69282	8.00355	18.3662	6.06222	5.974	6.25848	4.86596	5.86997	8.08025	18.4429	6.13892	6.0507	6.33518	4.94266	5.94667	21.0529	8.74884	8.66062	8.9451	7.55257	8.55659	19.1115	19.0233	19.3078	17.9153	18.9193	6.71929	7.00377	5.61125	6.61526
199T	4.26426	2.18618	0	0.0971759	1.4739	0.213549	1.035	0.831683	0.349038	0	0.705202	6.45044	6.54762	7.92434	6.66399	7.48544	7.28213	6.79948	6.45044	7.15564	5.73816	4.47781	5.29926	5.09595	4.6133	4.26426	4.96947	5.83534	4.57499	5.39644	5.19312	4.71048	4.36144	5.06664	5.95171	6.77316	6.56985	6.0872	5.73816	6.44337	5.51281	5.3095	4.82685	4.47781	5.18302	6.13095	5.6483	5.29926	6.00447
[truncated: 466 more columns]

## Sheet: WSR-test CRC vs NAT
Test Statisticsa
	BCAT1 - BCAT1_n	SEPT9 - SEPT9_n	NEW - NEW_n	OLD - OLD_n	IRF4 - IRF4_n	NPY - NPY_n	GATA5 - GATA5_n	SDC2 - SDC2_n	WIF1 - WIF1_n	HIC1 - HIC1_n	ITGA4 - ITGA4_n	VAR00001 - nVAR00001	VAR00002 - nVAR00002	VAR00003 - nVAR00003	VAR00004 - nVAR00004	VAR00005 - nVAR00005	VAR00006 - nVAR00006	VAR00007 - nVAR00007	VAR00008 - nVAR00008	VAR00009 - nVAR00009	VAR00010 - nVAR00010	VAR00011 - nVAR00011	VAR00012 - nVAR00012	VAR00013 - nVAR00013	VAR00014 - nVAR00014	VAR00015 - nVAR00015	VAR00016 - nVAR00016	VAR00017 - nVAR00017	VAR00018 - nVAR00018	VAR00019 - nVAR00019	VAR00020 - nVAR00020	VAR00021 - nVAR00021	VAR00022 - nVAR00022	VAR00023 - nVAR00023	VAR00024 - nVAR00024	VAR00025 - nVAR00025	VAR00026 - nVAR00026	VAR00027 - nVAR00027	VAR00028 - nVAR00028	VAR00029 - nVAR00029	VAR00030 - nVAR00030	VAR00031 - nVAR00031	VAR00032 - nVAR00032	VAR00033 - nVAR00033	VAR00034 - nVAR00034	VAR00035 - nVAR00035	VAR00036 - nVAR00036	VAR00037 - nVAR00037	VAR00038 - nVAR00038
Z	-7.716b	-7.741b	-7.702b	-8.149b	-8.153b	-8.169b	-7.997b	-8.224b	-7.185b	-3.778b	-8.279b	-8.118b	-8.137b	-8.099b	-8.134b	-8.131b	-8.150b	-8.141b	-7.974b	-8.166b	-8.109b	-8.099b	-8.061b	-8.086b	-8.032b	-7.895b	-8.134b	-8.112b	-8.118b	-8.080b	-8.115b	-8.032b	-7.952b	-8.150b	-8.128b	-8.099b	-8.106b	-8.093b	-7.987b	-8.131b	-8.131b	-8.112b	-8.147b	-8.061b	-8.144b	-8.134b	-8.061b	-7.971b	-8.147b
Asymp. Sig. (2-tailed)	1.20508e-14	9.85796e-15	1.33864e-14	3.67067e-16	3.53647e-16	3.09804e-16	1.27674e-15	1.97221e-16	6.71175e-13	0.000158127	1.24331e-16	4.72764e-16	4.03591e-16	5.53591e-16	4.14384e-16	4.25461e-16	3.63122e-16	3.93076e-16	1.5307e-15	3.18121e-16	5.11607e-16	5.53591e-16	7.58239e-16	6.14891e-16	9.59082e-16	2.9143e-15	4.14384e-16	4.98322e-16	4.72764e-16	6.48002e-16	4.85377e-16	9.59082e-16	1.83429e-15	3.63122e-16	4.3683e-16	5.53591e-16	5.25241e-16	5.83448e-16	1.38005e-15	4.25461e-16	4.25461e-16	4.98322e-16	3.72848e-16	7.58239e-16	3.8283e-16	4.14384e-16	7.58239e-16	1.57083e-15	3.72848e-16
a. Wilcoxon Signed Ranks Test
b. Based on negative ranks.
[truncated: 466 more columns]

## Sheet: MWU-test CRC vs NAT
Test Statisticsa
	BCAT1	SEPT9	NEW	OLD	IRF4	NPY	GATA5	SDC2	WIF1	HIC1	ITGA4	VAR00001	VAR00002	VAR00003	VAR00004	VAR00005	VAR00006	VAR00007	VAR00008	VAR00009	VAR00010	VAR00011	VAR00012	VAR00013	VAR00014	VAR00015	VAR00016	VAR00017	VAR00018	VAR00019	VAR00020	VAR00021	VAR00022	VAR00023	VAR00024	VAR00025	VAR00026	VAR00027	VAR00028	VAR00029	VAR00030	VAR00031	VAR00032	VAR00033	VAR00034	VAR00035	VAR00036	VAR00037	VAR00038
Mann-Whitney U	1909	1533	2074	1546	1377	1415	1790	1396.5	2762.5	4173	1251	1374	1334	1374	1413	1364	1335	1367	1424	1333	1540	1532	1643	1590	1704	1814	1515	1463	1469	1582	1536	1643	1732	1433	1488	1495	1490	1538	1575	1477	1482	1499	1518	1563	1471	1524	1667	1702	1458
Wilcoxon W	7474	7098	7639	7111	6942	6980	7355	6961.5	8327.5	9738	6816	6939	6899	6939	6978	6929	6900	6932	6989	6898	7105	7097	7208	7155	7269	7379	7080	7028	7034	7147	7101	7208	7297	6998	7053	7060	7055	7103	7140	7042	7047	7064	7083	7128	7036	7089	7232	7267	7023
Z	-8.18436	-9.03835	-7.93957	-9.01331	-9.39269	-9.30636	-8.45464	-9.34839	-6.24725	-3.64324	-9.679	-9.39946	-9.49031	-9.39946	-9.31089	-9.42218	-9.48804	-9.41536	-9.2859	-9.49258	-9.02244	-9.04061	-8.7885	-8.90888	-8.64996	-8.40012	-9.07922	-9.19732	-9.1837	-8.92705	-9.03152	-8.7885	-8.58636	-9.26546	-9.14054	-9.12465	-9.136	-9.02698	-8.94295	-9.16553	-9.15417	-9.11556	-9.07241	-8.9702	-9.17915	-9.05878	-8.73399	-8.6545	-9.20868
Asymp. Sig. (2-tailed)	2.73759e-16	1.5905e-19	2.02887e-15	1.99923e-19	5.84892e-21	1.32291e-20	2.79951e-17	8.89886e-21	4.17752e-10	0.00026923	3.70311e-22	5.48421e-21	2.30343e-21	5.48421e-21	1.26771e-20	4.41837e-21	2.35417e-21	4.71456e-21	1.60343e-20	2.25378e-21	1.83946e-19	1.558e-19	1.51565e-18	5.15512e-19	5.15179e-18	4.46006e-17	1.09355e-19	3.66974e-20	4.1654e-20	4.37525e-19	1.69296e-19	1.51565e-18	8.97643e-18	1.94236e-20	6.21391e-20	7.19717e-20	6.48043e-20	1.76471e-19	3.78927e-19	4.93054e-20	5.47767e-20	7.82651e-20	1.16416e-19	2.95972e-19	4.34489e-20	1.31918e-19	2.45833e-18	4.9507e-18	3.30159e-20
a. Grouping Variable: Cancer
									5e-10
[truncated: 466 more columns]

## Sheet: NAT_Age
Test Statisticsa,b
	BCAT1_n	SEPT9_n	NEW_n	OLD_n	IRF4_n	NPY_n	GATA5_n	SDC2_n	WIF1_n	HIC1_n	ITGA4_n	nVAR00001	nVAR00002	nVAR00003	nVAR00004	nVAR00005	nVAR00006	nVAR00007	nVAR00008	nVAR00009	nVAR00010	nVAR00011	nVAR00012	nVAR00013	nVAR00014	nVAR00015	nVAR00016	nVAR00017	nVAR00018	nVAR00019	nVAR00020	nVAR00021	nVAR00022	nVAR00023	nVAR00024	nVAR00025	nVAR00026	nVAR00027	nVAR00028	nVAR00029	nVAR00030	nVAR00031	nVAR00032	nVAR00033	nVAR00034	nVAR00035	nVAR00036	nVAR00037	nVAR00038
Kruskal-Wallis H	14.168	11.338	1.888	0.974	13.474	19.828	4.352	4.344	8.831	0.916	10.483	13.462	13.325	13.908	17.498	13.178	13.861	13.499	13.585	13.762	14.468	17.626	12.929	13.798	13.524	13.929	14.026	15.009	18.214	13.524	13.843	13.862	14.09	14.33	18.09	14.562	14.518	14.727	14.796	15.293	16.838	17.826	17.847	18.052	18.838	13.27	13.065	13.253	13.812
df	3	3	3	3	3	3	3	3	3	3	3	3	3	3	3	3	3	3	3	3	3	3	3	3	3	3	3	3	3	3	3	3	3	3	3	3	3	3	3	3	3	3	3	3	3	3	3	3	3
Asymp. Sig.	0.003	0.01	0.596	0.808	0.004	0	0.226	0.227	0.032	0.822	0.015	0.004	0.004	0.003	0.001	0.004	0.003	0.004	0.004	0.003	0.002	0.001	0.005	0.003	0.004	0.003	0.003	0.002	0	0.004	0.003	0.003	0.003	0.002	0	0.002	0.002	0.002	0.002	0.002	0.001	0	0	0	0	0.004	0.004	0.004	0.003
a. Kruskal Wallis Test
b. Grouping Variable: Age
[truncated: 466 more columns]

## Sheet: NAT_Gender
Test Statisticsa,b
	BCAT1_n	SEPT9_n	IKZF1_v2_n	IKZF1_v1_n	IRF4_n	NPY_n	GATA5_n	SDC2_n	WIF1_n	HIC1_n	ITGA4_n	nVAR00001	nVAR00002	nVAR00003	nVAR00004	nVAR00005	nVAR00006	nVAR00007	nVAR00008	nVAR00009	nVAR00010	nVAR00011	nVAR00012	nVAR00013	nVAR00014	nVAR00015	nVAR00016	nVAR00017	nVAR00018	nVAR00019	nVAR00020	nVAR00021	nVAR00022	nVAR00023	nVAR00024	nVAR00025	nVAR00026	nVAR00027	nVAR00028	nVAR00029	nVAR00030	nVAR00031	nVAR00032	nVAR00033	nVAR00034	nVAR00035	nVAR00036	nVAR00037	nVAR00038
Kruskal-Wallis H	1.31099	3.36094	1.9288	0.382443	4.13781e-05	0.331444	3.0838	0.148961	0.0450645	1.61555	0.662163	0.422087	0.35787	0.313183	0.0765061	0.373428	0.405536	0.500662	0.41377	0.4916	0.656902	1.18177	1.6058	1.11288	0.776605	1.23837	0.981298	0.615856	1.25273	1.57336	1.26717	1.03294	1.46243	0.981298	0.846119	0.918611	0.605801	0.456182	0.528343	0.4916	1.54125	1.2241	0.894116	1.04605	0.981298	1.52532	1.20991	1.55727	1.18177
df	1	1	1	1	1	1	1	1	1	1	1	1	1	1	1	1	1	1	1	1	1	1	1	1	1	1	1	1	1	1	1	1	1	1	1	1	1	1	1	1	1	1	1	1	1	1	1	1	1
Asymp. Sig.	0.252216	0.0667601	0.16489	0.536299	0.994868	0.56481	0.0790754	0.69953	0.831885	0.203714	0.415797	0.515897	0.549692	0.575734	0.782089	0.541142	0.524244	0.479209	0.520062	0.483214	0.417656	0.276996	0.205083	0.291458	0.378181	0.265785	0.321879	0.432592	0.263032	0.20972	0.260298	0.30947	0.226544	0.321879	0.357653	0.33784	0.436373	0.499414	0.467304	0.483214	0.214431	0.268558	0.344364	0.306418	0.321879	0.216816	0.271351	0.212066	0.276996
a. Kruskal Wallis Test
b. Grouping Variable: gender
[truncated: 466 more columns]

## Sheet: NAT_Smoking
Test Statisticsa,b
	BCAT1_n	SEPT9_n	IKZF1_v2_n	IKZF1_v1_n	IRF4_n	NPY_n	GATA5_n	SDC2_n	WIF1_n	HIC1_n	ITGA4_n	nVAR00001	nVAR00002	nVAR00003	nVAR00004	nVAR00005	nVAR00006	nVAR00007	nVAR00008	nVAR00009	nVAR00010	nVAR00011	nVAR00012	nVAR00013	nVAR00014	nVAR00015	nVAR00016	nVAR00017	nVAR00018	nVAR00019	nVAR00020	nVAR00021	nVAR00022	nVAR00023	nVAR00024	nVAR00025	nVAR00026	nVAR00027	nVAR00028	nVAR00029	nVAR00030	nVAR00031	nVAR00032	nVAR00033	nVAR00034	nVAR00035	nVAR00036	nVAR00037	nVAR00038
Kruskal-Wallis H	0.279864	7.12252	1.33854	1.63287	0.808319	0.34444	6.62588	2.89984	1.22063	0.210754	1.49784	2.80042	2.73982	2.70827	1.56037	2.12408	2.60442	2.38862	3.00018	2.74649	0.252334	0.0256312	0.176736	0.0462419	0.218571	0.0653049	0.0664771	0.256159	0.037554	0.158872	0.0246347	0.178948	0.133633	0.0674198	0.00287886	0.0476893	0.1499	0.192295	0.409175	0.237347	0.226047	0.158407	0.0564154	0.00629049	0.0590081	0.264627	0.288217	0.0938945	0.164673
df	2	2	2	2	2	2	2	2	2	2	2	2	2	2	2	2	2	2	2	2	2	2	2	2	2	2	2	2	2	2	2	2	2	2	2	2	2	2	2	2	2	2	2	2	2	2	2	2	2
Asymp. Sig.	0.869417	0.028403	0.512081	0.442005	0.667538	0.841794	0.0364089	0.234589	0.543179	0.899985	0.472877	0.246545	0.25413	0.25817	0.458322	0.345749	0.27193	0.302913	0.22311	0.253283	0.881468	0.987266	0.915424	0.977144	0.896475	0.967875	0.967308	0.879784	0.981398	0.923637	0.987758	0.914412	0.935367	0.966852	0.998562	0.976437	0.92779	0.90833	0.814983	0.888098	0.89313	0.923852	0.972186	0.99686	0.970927	0.876066	0.865794	0.954138	0.920962
a. Kruskal Wallis Test
b. Grouping Variable: smoking_status
[truncated: 466 more columns]

## Sheet: NAT_CCI
Test Statisticsa,b
	BCAT1_n	SEPT9_n	IKZF1_v2_n	IKZF1_v1_n	IRF4_n	NPY_n	GATA5_n	SDC2_n	WIF1_n	HIC1_n	ITGA4_n	nVAR00001	nVAR00002	nVAR00003	nVAR00004	nVAR00005	nVAR00006	nVAR00007	nVAR00008	nVAR00009	nVAR00010	nVAR00011	nVAR00012	nVAR00013	nVAR00014	nVAR00015	nVAR00016	nVAR00017	nVAR00018	nVAR00019	nVAR00020	nVAR00021	nVAR00022	nVAR00023	nVAR00024	nVAR00025	nVAR00026	nVAR00027	nVAR00028	nVAR00029	nVAR00030	nVAR00031	nVAR00032	nVAR00033	nVAR00034	nVAR00035	nVAR00036	nVAR00037	nVAR00038
Kruskal-Wallis H	29.003	26.757	15.921	10.946	28.352	28.173	23.925	19.121	15.501	9.912	15.025	30.944	30.815	30.963	32.468	31.426	32.438	30.769	31.367	31.055	30.771	31.783	30.591	32.542	29.744	30.653	29.695	30.972	31.811	30.961	32.113	28.771	29.461	30.479	32.142	31.193	32.137	30.636	31.162	30.53	31.682	32.724	31.045	32.48	31.755	32.467	30.303	30.891	30.781
df	9	9	9	9	9	9	9	9	9	9	9	9	9	9	9	9	9	9	9	9	9	9	9	9	9	9	9	9	9	9	9	9	9	9	9	9	9	9	9	9	9	9	9	9	9	9	9	9	9
Asymp. Sig.	0.001	0.002	0.069	0.279	0.001	0.001	0.004	0.024	0.078	0.358	0.09	0	0	0	0	0	0	0	0	0	0	0	0	0	0	0	0	0	0	0	0	0.001	0.001	0	0	0	0	0	0	0	0	0	0	0	0	0	0	0	0
a. Kruskal Wallis Test
b. Grouping Variable: comorbidities
[truncated: 466 more columns]

## Sheet: NAT_Immunosuppression
Test Statisticsa,b
	BCAT1_n	SEPT9_n	IKZF1_v2_n	IKZF1_v1_n	IRF4_n	NPY_n	GATA5_n	SDC2_n	WIF1_n	HIC1_n	ITGA4_n	nVAR00001	nVAR00002	nVAR00003	nVAR00004	nVAR00005	nVAR00006	nVAR00007	nVAR00008	nVAR00009	nVAR00010	nVAR00011	nVAR00012	nVAR00013	nVAR00014	nVAR00015	nVAR00016	nVAR00017	nVAR00018	nVAR00019	nVAR00020	nVAR00021	nVAR00022	nVAR00023	nVAR00024	nVAR00025	nVAR00026	nVAR00027	nVAR00028	nVAR00029	nVAR00030	nVAR00031	nVAR00032	nVAR00033	nVAR00034	nVAR00035	nVAR00036	nVAR00037	nVAR00038
Kruskal-Wallis H	1.36658	0.225926	0.0181278	0.0165507	0.0660119	0.0595749	0.251005	0.0476936	0.0727842	0.0227655	0.0278909	0.111557	0.0798724	0.0727763	0.0534683	0.0798724	0.0798724	0.0534683	0.0950547	0.111557	0.7408	0.481215	0.928269	0.928269	0.808625	1.16442	0.879421	0.654987	0.499202	0.855493	0.831894	0.785687	1.02992	0.855493	0.555146	0.697233	0.697233	0.697233	0.808625	0.654987	0.634358	0.51752	0.429232	0.594092	0.536168	0.978437	0.831894	1.05616	1.00402
df	1	1	1	1	1	1	1	1	1	1	1	1	1	1	1	1	1	1	1	1	1	1	1	1	1	1	1	1	1	1	1	1	1	1	1	1	1	1	1	1	1	1	1	1	1	1	1	1	1
Asymp. Sig.	0.242401	0.634561	0.892897	0.897635	0.797234	0.807169	0.616368	0.827126	0.787325	0.880068	0.867366	0.738378	0.77747	0.787337	0.817134	0.77747	0.77747	0.817134	0.757847	0.738378	0.389405	0.487873	0.335313	0.335313	0.368527	0.280551	0.34836	0.418335	0.479851	0.355003	0.361725	0.375408	0.310176	0.355003	0.456223	0.403715	0.403715	0.403715	0.368527	0.418335	0.425761	0.471901	0.512366	0.440841	0.464025	0.322585	0.361725	0.304092	0.316341
a. Kruskal Wallis Test
b. Grouping Variable: immunosuppression
[truncated: 466 more columns]

[truncated: 10 more sheets: NAT_Metastatic, CRC_Age, CRC_Gender, CRC_Smoking, CRC_CCI, CRC_Immunosuppression, CRC_Tumour_Size, CRC_T_Stage, CRC_N_Stage, CRC_Metastatic]
