# Supplementary material for: Evaluation of epigenetic methylation biomarkers for the detection of colorectal cancer using droplet digital PCR
Source: Sci Rep. 2023 Jun 1;13:8883. doi: 10.1038/s41598-023-35631-5 (PMC10235040; doi:10.1038/s41598-023-35631-5)
Supplement: Supplementary file 4 — Supplementary Information 4. [file 41598_2023_35631_MOESM4_ESM.xlsx]

## Sheet: dMIQE2020
ITEM TO CHECK	PROVIDED	COMMENT
Column1	Y/N	Column2	Y	Y	raw data uploaded to online repository with ID:
1. SPECIMEN			N	N	raw data included as supplemental files:
Detailed description of specimen type and numbers	y	see methods		NA	raw data available on request:
Sampling procedure (including time to storage)	y	immediately after resection tissue stored at -80 celcius			raw data not available:
Sample aliquotation, storage conditions and duration	y	immediately after resection tissue stored at -80 celcius
2. NUCLEIC ACID EXTRACTION
Description of extraction method including amount of sample processed	y	Supplementary Material S1
Volume of solvent used to elute/resuspend extract	y	Supplementary Material S1
Number of extraction replicates	n	extractions were not done in replicates due to limitation of tissue amount
Extraction blanks included?	n	NTC included in ddPCR plates but not blank extractions
3. NUCLEIC ACID ASSESSMENT AND STORAGE
Method to evaluate quality of nucleic acids	n
Method to evaluate quantity of nucleic acids (including molecular weight and calculations when using mass)	y	measured with Qubit dsDNA (pre-bisulfite treatment) and ssDNA (post-bisulfite treatment)
Storage conditions: temperature, concentration, duration, buffer, aliquots	y	see methods
Clear description of dilution steps used to prepare working DNA solution	y	500ng-1µg input into bisulfite kit. 40uL volume extraction. Qubit used to quantitate and finally between 10-100ng input into ddPCR wells.
4. NUCLEIC ACID MODIFICATION
Template modification (digestion, sonication, pre-amplification, bisulphite etc.)	y	bisulfite treated
Details of repurification following modification if performed	y	as per manufacturers instructions and in volume of 40uL
5. REVERSE TRANSCRIPTION
cDNA priming method and concentration	n	this section does not apply
One or two step protocol (include reaction details for two step)	n	this section does not apply
Amount of RNA added per reaction	n	this section does not apply
Detailed reaction components and conditions	n	this section does not apply
Estimated copies measured with and without addition of RT*	n	this section does not apply
Manufacturer of reagents used with catalogue and lot numbers	n	this section does not apply
Storage of cDNA: temperature, concentration, duration, buffer and aliquots	n	this section does not apply
6. dPCR OLIGONUCLEOTIDES DESIGN AND TARGET INFORMATION
Sequence accession number or official gene symbol	y
Method (software) used for design and in silico verification	y
Location of amplicon	y
Amplicon length	y
Primer and probe sequences (or amplicon context sequence)**	y
Location and identity of any modifications	n
Manufacturer of oligonucleotides	n
7. dPCR PROTOCOL
Manufacturer of dPCR instrument and instrument model	y	Bio-rad QX200
Buffer/kit manufacturer with catalogue and lot number	n	not included
Primer and probe concentration	y	250nM probe, 900nM primer
Pre-reaction volume and composition (incl. amount of template and if restriction enzyme added)	y	see methods
Template treatment (initial heating or chemical denaturation)	y	see methods
Polymerase identity and concentration, Mg++ and dNTP concentrations***	y	see methods
Complete thermocycling parameters	y	see methods
8. ASSAY VALIDATION
Details of optimisation performed	y	see methods
Analytical specificity (vs. related sequences) and limit of blank (LOB)	n	ROC curve analysis perform on all unadjusted results. Individual PCR well positive/negative status not determined based on LOD method.
Analytical sensitivity/LoD and how this was evaluated	n	ROC curve analysis perform on all unadjusted results. Individual PCR well positive/negative status not determined based on LOD method.
Testing for inhibitors (from biological matrix/extraction)	n	all samples were extracted from tissue and run through Zymo Clean and Concentrate kits prior to ddPCR
9. DATA ANALYSIS
Description of dPCR experimental design	y	see methods
Comprehensive details negative and positive of controls (whether applied for QC or for estimation of error)	y	see methods
Partition classification method (thresholding)	y	see methods
Examples of positive and negative experimental results (including fluorescence plots in supplemental material)	n	not included
Description of technical replication	n	not performed other than baseline methylated control DNA technical replicates to measure repeatability
Repeatability (intra-experiment variation)	y	see supplementary material
Reproducibility (inter-experiment/user/lab etc. variation )	n	all ddPCR reactions performed by same user and in the same laboratory
Number of partitions measured (average and standard deviation )	y	see supplementary material, methylation index for each result supplied, average and SD is available upon request
Partition volume	n	not included
Copies per partition (λ or equivalent ) (average and standard deviation)	n	not included
dPCR analysis program (source, version)	y	see methods
Description of normalisation method	y	see methods
Statistical methods used for analysis	y	see methods
Data transparency	y	see methods
Table S1. dMIQE2020 checklist for authors, reviewers and editors. Authors should fill detail whether information is provided. Where ‘yes’ is selected use comment box to detail location of information or to include the information. Where ‘no’ is selected use comment box to outline rationale for omission. Sections 4 and 5 may not apply depending on experiment.
* Assessing the absence of DNA using a no RT assay (or where RT has been inactivated) is essential when first extracting RNA. Once the sample has been validated as DNA-free, inclusion of a no-RT control is desirable, but no longer essential.
** Disclosure of the primer and probe sequence is highly desirable and strongly encouraged. However, since not all commercial pre-designed assay vendors provide this information when it is not available assay context sequences must be submitted (Bustin et al. Primer sequence disclosure: A clarification of the miqe guidelines. Clin Chem 2011;57:919-21.)
*** Details of reaction components is highly desirable, however not always possible for commercial disclosure reasons. Inclusion of catalogue number is essential where component reagent details are not available.
